# Supplementary material for: (4E)-N-[(2-Chloro­phen­yl)meth­oxy]-1,3-dimethyl-2,6-diphenyl­piperidin-4-imine
Source: Acta Crystallogr Sect E Struct Rep Online. 2012 Jun 30;68(Pt 7):o2268. doi: 10.1107/S1600536812028899 (PMC3394051; doi:10.1107/S1600536812028899)
Supplement: Supplementary file 1 [file e-68-o2268-sup1.cif]

##############################################################################
#                                                                            #
# This CIF contains the data in a paper accepted for publication in          #
# Acta Crystallographica Section E. It conforms to the requirements of       #
# Notes for Authors for Acta Crystallographica Section E, and has been       #
# peer reviewed under the auspices of the IUCr Commission on Journals.       #
#                                                                            #
# Full details of the Crystallographic Information File format               #
# are given in the paper "The Crystallographic Information File (CIF):       #
# a New Standard Archive File for Crystallography" by S. R. Hall, F. H.      #
# Allen and I. D. Brown [Acta Cryst. (1991), A47, 655-685].                  #
#                                                                            #
# The current version of the core CIF dictionary is obtainable from          #
# ftp://ftp.iucr.org/pub/cif_core.dic.                                       #
#                                                                            #
# Software is freely available for graphical display of the structure(s)     #
# in this CIF. For information consult the CIF software page                 #
# http://www.iucr.org/resources/cif/software.                                #
#                                                                            #
# This file may be used for bona fide research purposes within the           #
# scientific community so long as proper attribution is given to the journal # 
# article from which it was obtained.                                        #
#                                                                            #
##############################################################################
data_global
_audit_creation_method     SHELXL-97
_journal_date_recd_electronic     2012-06-25
_journal_date_accepted     2012-06-25
_journal_name_full     'Acta Crystallographica, Section E'
_journal_year     2012
_journal_volume     68
_journal_issue      7
_journal_page_first     o2268
_journal_page_last     o2268
_journal_paper_category     QO
_journal_paper_doi     10.1107/S1600536812028899
_journal_coeditor_code     BT5958
_publ_contact_author_name     ' Edward RT Tiekink '
_publ_contact_author_address
;
Department of Chemistry, University of Malaya,
50603 Kuala Lumpur, Malaysia
;
_publ_contact_author_email
;
edward.tiekink@gmail.com
;
_publ_contact_author_fax     ' +60 3 7967 4193 '
_publ_contact_author_phone     ' +60 3 7967 6775 '
_publ_section_title
;\
(4<i>E</i>)-<i>N</i>-[(2-Chlorophenyl)methoxy]-1,3-dimethyl-2,6-\
diphenylpiperidin-4-imine
;
loop_
    _publ_author_name
    _publ_author_footnote
    _publ_author_address
    'Chennan Ramalingan'
;
Additional correspondence author, e-mail: ramalinganc@gmail.com.
;
;
Centre for Nanotechnology, Department of Chemistry,
Kalasalingam University, Krishnankoil 626 126, Tamilnadu, India
;
    'Ng, Seik Weng' .
;
Department of Chemistry, University of Malaya,
50603 Kuala Lumpur, Malaysia
Chemistry Department and Faculty of Science, King Abdulaziz University,
PO Box 80203 Jeddah, Saudi Arabia
;
    'Tiekink, Edward R. T.' .
;
Department of Chemistry, University of Malaya,
50603 Kuala Lumpur, Malaysia
;
data_I
_audit_creation_method     SHELXL-97
_chemical_name_systematic
;
(4<i>E</i>)-<i>N</i>-[(2-Chlorophenyl)methoxy]-1,3-dimethyl-2,6-
diphenylpiperidin-4-imine
;
_chemical_name_common     ?
_chemical_formula_moiety     'C26 H27 Cl N2 O'
_chemical_formula_sum     'C26 H27 Cl N2 O'
_chemical_formula_iupac     'C26 H27 Cl N2 O'
_chemical_formula_weight     418.95
_chemical_melting_point     ?
_symmetry_cell_setting     monoclinic
_symmetry_space_group_name_H-M     'C 2/c'
_symmetry_space_group_name_Hall     '-C 2yc'
loop_
    _symmetry_equiv_pos_as_xyz
    'x, y, z'
    'x, -y, z+1/2'
    'x+1/2, y+1/2, z'
    'x+1/2, -y+1/2, z+1/2'
    '-x, -y, -z'
    '-x, y, -z-1/2'
    '-x+1/2, -y+1/2, -z'
    '-x+1/2, y+1/2, -z-1/2'
_cell_length_a     20.3043(8)
_cell_length_b     6.8811(3)
_cell_length_c     32.2244(12)
_cell_angle_alpha     90.00
_cell_angle_beta     98.478(4)
_cell_angle_gamma     90.00
_cell_volume     4453.1(3)
_cell_formula_units_Z     8
_cell_measurement_reflns_used     4543
_cell_measurement_theta_min     2.2277
_cell_measurement_theta_max     27.4956
_cell_measurement_temperature     100(2)
_exptl_crystal_description     prism
_exptl_crystal_colour     colourless
_exptl_crystal_size_max     0.30
_exptl_crystal_size_mid     0.25
_exptl_crystal_size_min     0.20
_exptl_crystal_density_diffrn     1.250
_exptl_crystal_density_meas     ?
_exptl_crystal_density_method     'not measured'
_exptl_crystal_F_000     1776
_exptl_absorpt_coefficient_mu     0.191
_exptl_absorpt_correction_type     multi-scan
_exptl_absorpt_process_details     '(CrysAlis PRO; Agilent, 2012)'
_exptl_absorpt_correction_T_min     0.84632
_exptl_absorpt_correction_T_max     1.0000
_diffrn_ambient_temperature     100(2)
_diffrn_radiation_type     MoK\a
_diffrn_radiation_wavelength     0.71073
_diffrn_radiation_source     'SuperNova (Mo) X-ray Source'
_diffrn_radiation_monochromator     Mirror
_diffrn_measurement_device_type
                  'Agilent SuperNova Dual diffractometer with an Atlas detector'
_diffrn_measurement_method     '\w scan'
_diffrn_detector_area_resol_mean     10.4041
_diffrn_reflns_number     14305
_diffrn_reflns_av_R_equivalents     0.0410
_diffrn_reflns_av_sigmaI/netI     0.0522
_diffrn_reflns_theta_min     2.23
_diffrn_reflns_theta_max     27.55
_diffrn_reflns_theta_full     27.55
_diffrn_measured_fraction_theta_max     0.999
_diffrn_measured_fraction_theta_full     0.999
_diffrn_reflns_limit_h_min     -19
_diffrn_reflns_limit_h_max     26
_diffrn_reflns_limit_k_min     -8
_diffrn_reflns_limit_k_max     8
_diffrn_reflns_limit_l_min     -41
_diffrn_reflns_limit_l_max     40
_diffrn_standards_number     0
_diffrn_standards_interval_count     0
_diffrn_standards_interval_time     0
_diffrn_standards_decay_%     0
_refine_special_details
;
Refinement of <i>F</i>^2^ against ALL reflections. The weighted <i>R</i>-factor
<i>wR</i> and goodness of fit <i>S</i> are based on <i>F</i>^2^, conventional
<i>R</i>-factors <i>R</i> are based on <i>F</i>, with <i>F</i> set to zero for
negative <i>F</i>^2^. The threshold expression of <i>F</i>^2^ >
\s(<i>F</i>^2^) is used only for calculating <i>R</i>-factors(gt) <i>etc</i>.
and is not relevant to the choice of reflections for refinement.
<i>R</i>-factors based on <i>F</i>^2^ are statistically about twice as large
as those based on <i>F</i>, and <i>R</i>- factors based on ALL data will be
even larger.
;
_reflns_number_total     5108
_reflns_number_gt     3847
_reflns_threshold_expression     I>2\s(I)
_refine_ls_structure_factor_coef     Fsqd
_refine_ls_matrix_type     full
_refine_ls_R_factor_all     0.0668
_refine_ls_R_factor_gt     0.0450
_refine_ls_wR_factor_gt     0.1036
_refine_ls_wR_factor_ref     0.1176
_refine_ls_goodness_of_fit_ref     1.019
_refine_ls_restrained_S_all     1.019
_refine_ls_number_reflns     5108
_refine_ls_number_parameters     271
_refine_ls_number_restraints     0
_refine_ls_hydrogen_treatment     constr
_refine_ls_weighting_scheme     calc
_refine_ls_weighting_details
         'calc w=1/[\s^2^(Fo^2^)+(0.0478P)^2^+2.1668P] where P=(Fo^2^+2Fc^2^)/3'
_atom_sites_solution_hydrogens     geom
_atom_sites_solution_primary     direct
_atom_sites_solution_secondary     difmap
_refine_ls_shift/su_max     0.001
_refine_ls_shift/su_mean     0.000
_refine_diff_density_max     0.286
_refine_diff_density_min     -0.284
_refine_ls_extinction_method     none
_refine_ls_extinction_coef     ?
loop_
    _atom_type_symbol
    _atom_type_description
    _atom_type_scat_dispersion_real
    _atom_type_scat_dispersion_imag
    _atom_type_scat_source
    'C' 'C' 0.0033 0.0016
                         'International Tables Vol C Tables 4.2.6.8 and 6.1.1.4'
    'H' 'H' 0.0000 0.0000
                         'International Tables Vol C Tables 4.2.6.8 and 6.1.1.4'
    'N' 'N' 0.0061 0.0033
                         'International Tables Vol C Tables 4.2.6.8 and 6.1.1.4'
    'O' 'O' 0.0106 0.0060
                         'International Tables Vol C Tables 4.2.6.8 and 6.1.1.4'
    'Cl' 'Cl' 0.1484 0.1585
                         'International Tables Vol C Tables 4.2.6.8 and 6.1.1.4'
_computing_data_collection     'CrysAlis PRO (Agilent, 2012)'
_computing_cell_refinement     'CrysAlis PRO (Agilent, 2012)'
_computing_data_reduction     'CrysAlis PRO (Agilent, 2012)'
_computing_structure_solution     'SHELXS97 (Sheldrick, 2008)'
_computing_structure_refinement     'SHELXL97 (Sheldrick, 2008)'
_computing_molecular_graphics
          'ORTEP-3 for Windows (Farrugia, 1997) and DIAMOND (Brandenburg, 2006)'
_computing_publication_material     'publCIF (Westrip, 2010)'
loop_
    _atom_site_type_symbol
    _atom_site_label
    _atom_site_fract_x
    _atom_site_fract_y
    _atom_site_fract_z
    _atom_site_U_iso_or_equiv
    _atom_site_adp_type
    _atom_site_calc_flag
    _atom_site_refinement_flags
    _atom_site_occupancy
    _atom_site_symmetry_multiplicity
    _atom_site_disorder_assembly
    _atom_site_disorder_group
    Cl Cl1 0.76604(2) 0.38812(7) 0.564062(15) 0.03838(15) Uani d . 1 1 . .
    O O1 0.63144(6) 0.72592(17) 0.47058(3) 0.0276(3) Uani d . 1 1 . .
    N N1 0.64825(7) 0.6556(2) 0.43184(4) 0.0244(3) Uani d . 1 1 . .
    N N2 0.56479(6) 0.9658(2) 0.32797(4) 0.0210(3) Uani d . 1 1 . .
    C C1 0.68498(8) 0.3178(2) 0.54424(5) 0.0233(4) Uani d . 1 1 . .
    C C2 0.66062(9) 0.1447(3) 0.55791(5) 0.0287(4) Uani d . 1 1 . .
    H H2 0.6880 0.0643 0.5773 0.034 Uiso calc R 1 1 . .
    C C3 0.59581(9) 0.0907(3) 0.54287(5) 0.0280(4) Uani d . 1 1 . .
    H H3 0.5783 -0.0271 0.5521 0.034 Uiso calc R 1 1 . .
    C C4 0.55655(8) 0.2081(3) 0.51448(5) 0.0258(4) Uani d . 1 1 . .
    H H4 0.5122 0.1705 0.5041 0.031 Uiso calc R 1 1 . .
    C C5 0.58196(8) 0.3814(2) 0.50108(5) 0.0221(4) Uani d . 1 1 . .
    H H5 0.5546 0.4610 0.4815 0.027 Uiso calc R 1 1 . .
    C C6 0.64648(8) 0.4393(2) 0.51585(5) 0.0199(3) Uani d . 1 1 . .
    C C7 0.67419(9) 0.6302(3) 0.50347(5) 0.0256(4) Uani d . 1 1 . .
    H H7A 0.6815 0.7164 0.5283 0.031 Uiso calc R 1 1 . .
    H H7B 0.7179 0.6071 0.4943 0.031 Uiso calc R 1 1 . .
    C C8 0.61070(8) 0.7273(2) 0.40023(5) 0.0227(4) Uani d . 1 1 . .
    C C9 0.55388(8) 0.8646(3) 0.40074(5) 0.0260(4) Uani d . 1 1 . .
    H H9A 0.5550 0.9163 0.4295 0.031 Uiso calc R 1 1 . .
    H H9B 0.5115 0.7929 0.3932 0.031 Uiso calc R 1 1 . .
    C C10 0.55575(8) 1.0353(2) 0.37012(5) 0.0219(4) Uani d . 1 1 . .
    H H10 0.5940 1.1217 0.3810 0.026 Uiso calc R 1 1 . .
    C C11 0.62664(8) 0.8506(2) 0.33000(5) 0.0214(4) Uani d . 1 1 . .
    H H11 0.6646 0.9332 0.3431 0.026 Uiso calc R 1 1 . .
    C C12 0.62416(8) 0.6675(2) 0.35738(5) 0.0223(4) Uani d . 1 1 . .
    H H12 0.5858 0.5863 0.3443 0.027 Uiso calc R 1 1 . .
    C C13 0.68726(9) 0.5454(3) 0.35879(5) 0.0286(4) Uani d . 1 1 . .
    H H13A 0.6845 0.4323 0.3769 0.043 Uiso calc R 1 1 . .
    H H13B 0.7261 0.6240 0.3700 0.043 Uiso calc R 1 1 . .
    H H13C 0.6917 0.5016 0.3304 0.043 Uiso calc R 1 1 . .
    C C14 0.56727(9) 1.1334(3) 0.30007(5) 0.0288(4) Uani d . 1 1 . .
    H H14A 0.5749 1.0881 0.2723 0.043 Uiso calc R 1 1 . .
    H H14B 0.6037 1.2199 0.3118 0.043 Uiso calc R 1 1 . .
    H H14C 0.5250 1.2040 0.2975 0.043 Uiso calc R 1 1 . .
    C C15 0.49163(8) 1.1488(2) 0.36936(5) 0.0213(3) Uani d . 1 1 . .
    C C16 0.49022(8) 1.3168(2) 0.39308(5) 0.0237(4) Uani d . 1 1 . .
    H H16 0.5306 1.3691 0.4074 0.028 Uiso calc R 1 1 . .
    C C17 0.43008(9) 1.4094(3) 0.39607(5) 0.0271(4) Uani d . 1 1 . .
    H H17 0.4296 1.5236 0.4126 0.033 Uiso calc R 1 1 . .
    C C18 0.37128(9) 1.3360(3) 0.37519(5) 0.0277(4) Uani d . 1 1 . .
    H H18 0.3302 1.3975 0.3778 0.033 Uiso calc R 1 1 . .
    C C19 0.37231(9) 1.1719(3) 0.35031(5) 0.0295(4) Uani d . 1 1 . .
    H H19 0.3320 1.1231 0.3352 0.035 Uiso calc R 1 1 . .
    C C20 0.43214(8) 1.0787(3) 0.34742(5) 0.0269(4) Uani d . 1 1 . .
    H H20 0.4325 0.9663 0.3304 0.032 Uiso calc R 1 1 . .
    C C21 0.63939(8) 0.7940(2) 0.28645(5) 0.0220(4) Uani d . 1 1 . .
    C C22 0.69737(9) 0.8528(3) 0.27206(5) 0.0283(4) Uani d . 1 1 . .
    H H22 0.7291 0.9288 0.2897 0.034 Uiso calc R 1 1 . .
    C C23 0.70963(10) 0.8021(3) 0.23233(6) 0.0354(5) Uani d . 1 1 . .
    H H23 0.7494 0.8442 0.2228 0.042 Uiso calc R 1 1 . .
    C C24 0.66437(10) 0.6911(3) 0.20661(6) 0.0346(5) Uani d . 1 1 . .
    H H24 0.6727 0.6571 0.1793 0.042 Uiso calc R 1 1 . .
    C C25 0.60686(10) 0.6291(3) 0.22063(6) 0.0340(4) Uani d . 1 1 . .
    H H25 0.5758 0.5511 0.2030 0.041 Uiso calc R 1 1 . .
    C C26 0.59421(9) 0.6802(3) 0.26037(5) 0.0289(4) Uani d . 1 1 . .
    H H26 0.5545 0.6373 0.2698 0.035 Uiso calc R 1 1 . .
loop_
    _atom_site_aniso_label
    _atom_site_aniso_U_11
    _atom_site_aniso_U_22
    _atom_site_aniso_U_33
    _atom_site_aniso_U_12
    _atom_site_aniso_U_13
    _atom_site_aniso_U_23
    Cl1 0.0221(2) 0.0391(3) 0.0494(3) -0.00554(19) -0.00987(19) 0.0090(2)
    O1 0.0368(7) 0.0258(7) 0.0208(6) 0.0004(5) 0.0067(5) 0.0050(5)
    N1 0.0284(8) 0.0227(8) 0.0231(7) -0.0036(6) 0.0070(6) 0.0011(6)
    N2 0.0207(7) 0.0217(7) 0.0205(7) 0.0014(6) 0.0030(5) 0.0023(6)
    C1 0.0201(8) 0.0235(9) 0.0254(8) -0.0021(7) 0.0002(6) -0.0009(7)
    C2 0.0303(10) 0.0243(10) 0.0293(9) 0.0004(7) -0.0023(7) 0.0061(8)
    C3 0.0324(10) 0.0208(9) 0.0302(9) -0.0057(7) 0.0029(7) 0.0031(8)
    C4 0.0230(9) 0.0264(9) 0.0271(9) -0.0069(7) 0.0005(7) -0.0020(8)
    C5 0.0224(9) 0.0249(9) 0.0182(8) -0.0005(7) 0.0002(6) 0.0003(7)
    C6 0.0230(8) 0.0215(9) 0.0154(7) -0.0013(6) 0.0042(6) -0.0005(7)
    C7 0.0275(9) 0.0259(10) 0.0222(8) -0.0054(7) 0.0000(7) 0.0034(7)
    C8 0.0211(9) 0.0205(9) 0.0264(9) -0.0034(7) 0.0036(7) 0.0053(7)
    C9 0.0264(9) 0.0273(10) 0.0256(9) 0.0020(7) 0.0088(7) 0.0045(7)
    C10 0.0217(9) 0.0226(9) 0.0211(8) -0.0029(7) 0.0017(6) -0.0015(7)
    C11 0.0178(8) 0.0231(9) 0.0230(8) -0.0016(6) 0.0020(6) 0.0004(7)
    C12 0.0191(8) 0.0241(9) 0.0238(8) -0.0010(7) 0.0033(6) 0.0025(7)
    C13 0.0287(10) 0.0310(10) 0.0266(9) 0.0065(8) 0.0058(7) 0.0053(8)
    C14 0.0345(10) 0.0281(10) 0.0244(9) 0.0041(8) 0.0057(7) 0.0051(8)
    C15 0.0237(9) 0.0211(9) 0.0194(8) -0.0012(7) 0.0041(6) 0.0016(7)
    C16 0.0292(9) 0.0235(9) 0.0187(8) -0.0060(7) 0.0047(7) -0.0001(7)
    C17 0.0384(11) 0.0199(9) 0.0255(9) 0.0007(7) 0.0129(7) -0.0006(7)
    C18 0.0287(10) 0.0285(10) 0.0275(9) 0.0063(7) 0.0092(7) 0.0026(8)
    C19 0.0229(9) 0.0339(10) 0.0309(9) -0.0002(7) 0.0008(7) -0.0027(8)
    C20 0.0251(9) 0.0260(9) 0.0295(9) -0.0011(7) 0.0031(7) -0.0078(8)
    C21 0.0223(9) 0.0219(9) 0.0213(8) 0.0037(7) 0.0018(6) 0.0038(7)
    C22 0.0309(10) 0.0261(10) 0.0286(9) -0.0006(7) 0.0069(7) 0.0043(8)
    C23 0.0391(11) 0.0359(11) 0.0347(10) 0.0077(9) 0.0173(8) 0.0091(9)
    C24 0.0441(12) 0.0369(11) 0.0234(9) 0.0187(9) 0.0069(8) 0.0024(8)
    C25 0.0356(11) 0.0360(11) 0.0273(9) 0.0094(8) -0.0058(8) -0.0036(8)
    C26 0.0233(9) 0.0362(11) 0.0261(9) 0.0011(8) -0.0004(7) -0.0018(8)
_geom_special_details
;
All e.s.d.'s (except the e.s.d. in the dihedral angle between two l.s. planes)
are estimated using the full covariance matrix. The cell e.s.d.'s are taken
into account individually in the estimation of e.s.d.'s in distances, angles
and torsion angles; correlations between e.s.d.'s in cell parameters are only
used when they are defined by crystal symmetry. An approximate (isotropic)
treatment of cell e.s.d.'s is used for estimating e.s.d.'s involving l.s.
planes.
;
loop_
    _geom_bond_atom_site_label_1
    _geom_bond_atom_site_label_2
    _geom_bond_site_symmetry_2
    _geom_bond_distance
    _geom_bond_publ_flag
    Cl1 C1 . 1.7439(17) ?
    O1 N1 . 1.4266(17) ?
    O1 C7 . 1.4280(19) ?
    N1 C8 . 1.278(2) ?
    N2 C14 . 1.467(2) ?
    N2 C11 . 1.479(2) ?
    N2 C10 . 1.477(2) ?
    C1 C2 . 1.386(2) ?
    C1 C6 . 1.391(2) ?
    C2 C3 . 1.384(2) ?
    C2 H2 . 0.9500 ?
    C3 C4 . 1.382(2) ?
    C3 H3 . 0.9500 ?
    C4 C5 . 1.393(2) ?
    C4 H4 . 0.9500 ?
    C5 C6 . 1.385(2) ?
    C5 H5 . 0.9500 ?
    C6 C7 . 1.506(2) ?
    C7 H7A . 0.9900 ?
    C7 H7B . 0.9900 ?
    C8 C9 . 1.493(2) ?
    C8 C12 . 1.504(2) ?
    C9 C10 . 1.538(2) ?
    C9 H9A . 0.9900 ?
    C9 H9B . 0.9900 ?
    C10 C15 . 1.515(2) ?
    C10 H10 . 1.0000 ?
    C11 C21 . 1.515(2) ?
    C11 C12 . 1.543(2) ?
    C11 H11 . 1.0000 ?
    C12 C13 . 1.527(2) ?
    C12 H12 . 1.0000 ?
    C13 H13A . 0.9800 ?
    C13 H13B . 0.9800 ?
    C13 H13C . 0.9800 ?
    C14 H14A . 0.9800 ?
    C14 H14B . 0.9800 ?
    C14 H14C . 0.9800 ?
    C15 C16 . 1.389(2) ?
    C15 C20 . 1.393(2) ?
    C16 C17 . 1.393(2) ?
    C16 H16 . 0.9500 ?
    C17 C18 . 1.377(3) ?
    C17 H17 . 0.9500 ?
    C18 C19 . 1.387(3) ?
    C18 H18 . 0.9500 ?
    C19 C20 . 1.389(2) ?
    C19 H19 . 0.9500 ?
    C20 H20 . 0.9500 ?
    C21 C26 . 1.391(2) ?
    C21 C22 . 1.388(2) ?
    C22 C23 . 1.385(2) ?
    C22 H22 . 0.9500 ?
    C23 C24 . 1.375(3) ?
    C23 H23 . 0.9500 ?
    C24 C25 . 1.380(3) ?
    C24 H24 . 0.9500 ?
    C25 C26 . 1.388(2) ?
    C25 H25 . 0.9500 ?
    C26 H26 . 0.9500 ?
loop_
    _geom_angle_atom_site_label_1
    _geom_angle_atom_site_label_2
    _geom_angle_atom_site_label_3
    _geom_angle_site_symmetry_1
    _geom_angle_site_symmetry_3
    _geom_angle
    _geom_angle_publ_flag
    N1 O1 C7 . . 107.18(12) ?
    C8 N1 O1 . . 112.01(13) ?
    C14 N2 C11 . . 110.05(12) ?
    C14 N2 C10 . . 109.23(13) ?
    C11 N2 C10 . . 110.66(12) ?
    C2 C1 C6 . . 122.22(15) ?
    C2 C1 Cl1 . . 118.92(13) ?
    C6 C1 Cl1 . . 118.84(13) ?
    C3 C2 C1 . . 118.97(16) ?
    C3 C2 H2 . . 120.5 ?
    C1 C2 H2 . . 120.5 ?
    C4 C3 C2 . . 120.05(16) ?
    C4 C3 H3 . . 120.0 ?
    C2 C3 H3 . . 120.0 ?
    C3 C4 C5 . . 120.12(16) ?
    C3 C4 H4 . . 119.9 ?
    C5 C4 H4 . . 119.9 ?
    C6 C5 C4 . . 120.97(15) ?
    C6 C5 H5 . . 119.5 ?
    C4 C5 H5 . . 119.5 ?
    C5 C6 C1 . . 117.67(15) ?
    C5 C6 C7 . . 122.10(15) ?
    C1 C6 C7 . . 120.18(14) ?
    O1 C7 C6 . . 112.89(13) ?
    O1 C7 H7A . . 109.0 ?
    C6 C7 H7A . . 109.0 ?
    O1 C7 H7B . . 109.0 ?
    C6 C7 H7B . . 109.0 ?
    H7A C7 H7B . . 107.8 ?
    N1 C8 C9 . . 127.36(15) ?
    N1 C8 C12 . . 117.26(15) ?
    C9 C8 C12 . . 115.38(14) ?
    C8 C9 C10 . . 112.57(13) ?
    C8 C9 H9A . . 109.1 ?
    C10 C9 H9A . . 109.1 ?
    C8 C9 H9B . . 109.1 ?
    C10 C9 H9B . . 109.1 ?
    H9A C9 H9B . . 107.8 ?
    N2 C10 C15 . . 112.02(13) ?
    N2 C10 C9 . . 111.17(13) ?
    C15 C10 C9 . . 107.56(13) ?
    N2 C10 H10 . . 108.7 ?
    C15 C10 H10 . . 108.7 ?
    C9 C10 H10 . . 108.7 ?
    N2 C11 C21 . . 110.91(13) ?
    N2 C11 C12 . . 111.35(12) ?
    C21 C11 C12 . . 110.13(13) ?
    N2 C11 H11 . . 108.1 ?
    C21 C11 H11 . . 108.1 ?
    C12 C11 H11 . . 108.1 ?
    C8 C12 C13 . . 112.86(14) ?
    C8 C12 C11 . . 109.08(14) ?
    C13 C12 C11 . . 111.60(13) ?
    C8 C12 H12 . . 107.7 ?
    C13 C12 H12 . . 107.7 ?
    C11 C12 H12 . . 107.7 ?
    C12 C13 H13A . . 109.5 ?
    C12 C13 H13B . . 109.5 ?
    H13A C13 H13B . . 109.5 ?
    C12 C13 H13C . . 109.5 ?
    H13A C13 H13C . . 109.5 ?
    H13B C13 H13C . . 109.5 ?
    N2 C14 H14A . . 109.5 ?
    N2 C14 H14B . . 109.5 ?
    H14A C14 H14B . . 109.5 ?
    N2 C14 H14C . . 109.5 ?
    H14A C14 H14C . . 109.5 ?
    H14B C14 H14C . . 109.5 ?
    C16 C15 C20 . . 118.76(16) ?
    C16 C15 C10 . . 120.51(15) ?
    C20 C15 C10 . . 120.56(15) ?
    C15 C16 C17 . . 120.54(16) ?
    C15 C16 H16 . . 119.7 ?
    C17 C16 H16 . . 119.7 ?
    C18 C17 C16 . . 120.28(16) ?
    C18 C17 H17 . . 119.9 ?
    C16 C17 H17 . . 119.9 ?
    C17 C18 C19 . . 119.67(16) ?
    C17 C18 H18 . . 120.2 ?
    C19 C18 H18 . . 120.2 ?
    C18 C19 C20 . . 120.18(16) ?
    C18 C19 H19 . . 119.9 ?
    C20 C19 H19 . . 119.9 ?
    C19 C20 C15 . . 120.51(16) ?
    C19 C20 H20 . . 119.7 ?
    C15 C20 H20 . . 119.7 ?
    C26 C21 C22 . . 118.62(15) ?
    C26 C21 C11 . . 121.13(15) ?
    C22 C21 C11 . . 120.25(15) ?
    C23 C22 C21 . . 120.83(18) ?
    C23 C22 H22 . . 119.6 ?
    C21 C22 H22 . . 119.6 ?
    C24 C23 C22 . . 120.14(18) ?
    C24 C23 H23 . . 119.9 ?
    C22 C23 H23 . . 119.9 ?
    C23 C24 C25 . . 119.79(17) ?
    C23 C24 H24 . . 120.1 ?
    C25 C24 H24 . . 120.1 ?
    C24 C25 C26 . . 120.29(18) ?
    C24 C25 H25 . . 119.9 ?
    C26 C25 H25 . . 119.9 ?
    C21 C26 C25 . . 120.32(17) ?
    C21 C26 H26 . . 119.8 ?
    C25 C26 H26 . . 119.8 ?
loop_
    _geom_torsion_atom_site_label_1
    _geom_torsion_atom_site_label_2
    _geom_torsion_atom_site_label_3
    _geom_torsion_atom_site_label_4
    _geom_torsion_site_symmetry_1
    _geom_torsion_site_symmetry_2
    _geom_torsion_site_symmetry_3
    _geom_torsion_site_symmetry_4
    _geom_torsion
    _geom_torsion_publ_flag
    C7 O1 N1 C8 . . . . 177.41(14) ?
    C6 C1 C2 C3 . . . . 0.0(3) ?
    Cl1 C1 C2 C3 . . . . 178.66(13) ?
    C1 C2 C3 C4 . . . . 0.4(3) ?
    C2 C3 C4 C5 . . . . -0.3(3) ?
    C3 C4 C5 C6 . . . . -0.1(2) ?
    C4 C5 C6 C1 . . . . 0.4(2) ?
    C4 C5 C6 C7 . . . . -177.07(15) ?
    C2 C1 C6 C5 . . . . -0.3(2) ?
    Cl1 C1 C6 C5 . . . . -179.05(12) ?
    C2 C1 C6 C7 . . . . 177.20(16) ?
    Cl1 C1 C6 C7 . . . . -1.5(2) ?
    N1 O1 C7 C6 . . . . -87.90(15) ?
    C5 C6 C7 O1 . . . . -9.4(2) ?
    C1 C6 C7 O1 . . . . 173.12(14) ?
    O1 N1 C8 C9 . . . . -1.6(2) ?
    O1 N1 C8 C12 . . . . 178.88(13) ?
    N1 C8 C9 C10 . . . . 133.48(17) ?
    C12 C8 C9 C10 . . . . -47.0(2) ?
    C14 N2 C10 C15 . . . . 60.47(17) ?
    C11 N2 C10 C15 . . . . -178.23(13) ?
    C14 N2 C10 C9 . . . . -179.16(13) ?
    C11 N2 C10 C9 . . . . -57.86(17) ?
    C8 C9 C10 N2 . . . . 49.92(19) ?
    C8 C9 C10 C15 . . . . 172.88(14) ?
    C14 N2 C11 C21 . . . . -54.15(17) ?
    C10 N2 C11 C21 . . . . -174.97(13) ?
    C14 N2 C11 C12 . . . . -177.17(13) ?
    C10 N2 C11 C12 . . . . 62.01(17) ?
    N1 C8 C12 C13 . . . . -6.7(2) ?
    C9 C8 C12 C13 . . . . 173.67(14) ?
    N1 C8 C12 C11 . . . . -131.39(16) ?
    C9 C8 C12 C11 . . . . 49.02(18) ?
    N2 C11 C12 C8 . . . . -55.90(17) ?
    C21 C11 C12 C8 . . . . -179.37(13) ?
    N2 C11 C12 C13 . . . . 178.71(13) ?
    C21 C11 C12 C13 . . . . 55.24(18) ?
    N2 C10 C15 C16 . . . . -138.80(15) ?
    C9 C10 C15 C16 . . . . 98.76(17) ?
    N2 C10 C15 C20 . . . . 46.1(2) ?
    C9 C10 C15 C20 . . . . -76.34(18) ?
    C20 C15 C16 C17 . . . . 2.3(2) ?
    C10 C15 C16 C17 . . . . -172.88(14) ?
    C15 C16 C17 C18 . . . . -0.6(2) ?
    C16 C17 C18 C19 . . . . -1.5(3) ?
    C17 C18 C19 C20 . . . . 1.9(3) ?
    C18 C19 C20 C15 . . . . -0.1(3) ?
    C16 C15 C20 C19 . . . . -2.0(2) ?
    C10 C15 C20 C19 . . . . 173.19(15) ?
    N2 C11 C21 C26 . . . . -60.8(2) ?
    C12 C11 C21 C26 . . . . 62.9(2) ?
    N2 C11 C21 C22 . . . . 120.20(16) ?
    C12 C11 C21 C22 . . . . -116.07(17) ?
    C26 C21 C22 C23 . . . . 1.0(3) ?
    C11 C21 C22 C23 . . . . -179.98(16) ?
    C21 C22 C23 C24 . . . . -0.4(3) ?
    C22 C23 C24 C25 . . . . -0.4(3) ?
    C23 C24 C25 C26 . . . . 0.7(3) ?
    C22 C21 C26 C25 . . . . -0.7(3) ?
    C11 C21 C26 C25 . . . . -179.72(16) ?
    C24 C25 C26 C21 . . . . -0.1(3) ?
loop_
    _geom_hbond_atom_site_label_D
    _geom_hbond_atom_site_label_H
    _geom_hbond_atom_site_label_A
    _geom_hbond_site_symmetry_A
    _geom_hbond_distance_DH
    _geom_hbond_distance_HA
    _geom_hbond_distance_DA
    _geom_hbond_angle_DHA
    C17 H17 Cg1 3_676 0.95 2.69 3.556(2) 151
    C3 H3 Cg2 3_666 0.95 2.90 3.6852(19) 141
