# Supplementary material for: (4E)-N-[(2-Chloro­phen­yl)meth­oxy]-1,3-dimethyl-2,6-diphenyl­piperidin-4-imine
Source: Acta Crystallogr Sect E Struct Rep Online. 2012 Jun 30;68(Pt 7):o2268. doi: 10.1107/S1600536812028899 (PMC3394051; doi:10.1107/S1600536812028899)
Supplement: Supplementary file 2 [file e-68-o2268-Isup2.hkl]

# 
# h,k,l, Fc-squared, Fo-squared, sigma(Fo-squared) and status flag 
# 
data_I
_shelx_title '  C2/c' 
_shelx_refln_list_code          4 
_shelx_F_calc_maximum      388.31 
_exptl_crystal_F_000      1776.00 
_reflns_d_resolution_high  0.7682 
 
loop_ 
 _symmetry_equiv_pos_as_xyz 
 'x, y, z' 
 'x, -y, z+1/2' 
 'x+1/2, y+1/2, z' 
 'x+1/2, -y+1/2, z+1/2' 
 '-x, -y, -z' 
 '-x, y, -z-1/2' 
 '-x+1/2, -y+1/2, -z' 
 '-x+1/2, y+1/2, -z-1/2' 
 
_cell_length_a    20.3043 
_cell_length_b     6.8811 
_cell_length_c    32.2244 
_cell_angle_alpha  90.000 
_cell_angle_beta   98.478 
_cell_angle_gamma  90.000 
 
_shelx_F_squared_multiplier     1.000 
 
loop_ 
 _refln_index_h 
 _refln_index_k 
 _refln_index_l 
 _refln_F_squared_calc 
 _refln_F_squared_meas 
 _refln_F_squared_sigma 
 _refln_observed_status 
   4   0   0    94588.47    90363.79    663.25 o 
   6   0   0     6126.84     5734.41    199.04 o 
   8   0   0      386.15      463.07     29.67 o 
  10   0   0     5581.10     5558.10    114.07 o 
  12   0   0      334.23      743.89     44.99 o 
  14   0   0     5134.89     5531.13    125.96 o 
  16   0   0    11286.66    10673.33    460.93 o 
  18   0   0      770.43      761.94    132.91 o 
  20   0   0      376.04      455.59    113.40 o 
  22   0   0      646.03      891.89    163.03 o 
  24   0   0     1308.47     1412.64    216.49 o 
  26   0   0        0.96      -63.28     63.28 o 
   1   1   0     4990.25     4835.67     95.46 o 
   3   1   0    23792.28    22454.10    264.16 o 
   5   1   0       75.74      121.62     18.10 o 
   7   1   0    24435.55    24354.18    202.84 o 
   9   1   0       72.37       58.12     10.44 o 
  11   1   0     9734.82    10101.16    218.86 o 
  13   1   0     3332.14     3149.39     94.77 o 
  15   1   0       14.23       22.83     12.78 o 
  17   1   0     4544.13     4420.23    157.49 o 
  19   1   0       31.89       18.30     12.75 o 
  21   1   0      125.21      -12.75     92.62 o 
  23   1   0      868.25      802.22    111.96 o 
  25   1   0       29.02       37.87     34.28 o 
   0   2   0    24202.28    23672.14    236.14 o 
   2   2   0     1069.59     1006.26     36.78 o 
   4   2   0    13921.34    14241.56    146.47 o 
   6   2   0    15109.19    15806.58    182.15 o 
   8   2   0    23404.40    25458.93    214.79 o 
  10   2   0     1703.62     1962.58     69.38 o 
  12   2   0     3681.88     3761.65     97.41 o 
  14   2   0       25.06       28.35      9.13 o 
  16   2   0       27.25       91.04     27.41 o 
  18   2   0        0.50        1.98     13.97 o 
  20   2   0       24.52       45.25     36.17 o 
  22   2   0      192.45      204.23     58.53 o 
  24   2   0      794.74     1107.46    135.67 o 
   1   3   0     2012.31     1990.87     60.10 o 
   3   3   0      709.68      721.83     38.23 o 
   5   3   0     8419.21     8501.24    140.01 o 
   7   3   0     1795.88     1628.01     94.70 o 
   9   3   0      838.41      927.85     53.02 o 
  11   3   0     3195.72     3024.82     89.46 o 
  13   3   0      361.26      344.03     37.61 o 
  15   3   0      146.61      120.32     23.08 o 
  17   3   0       14.22        6.01      9.27 o 
  19   3   0       39.80      142.50     47.82 o 
  21   3   0      374.03      461.51     81.55 o 
  23   3   0       81.42      115.23     65.39 o 
   0   4   0    37549.06    38222.74    435.19 o 
   2   4   0     1731.67     1609.28    106.77 o 
   4   4   0      236.74      187.79     26.89 o 
   6   4   0     1467.38     1504.87    111.72 o 
   8   4   0      597.89      506.06     51.87 o 
  10   4   0       87.97       39.69     13.45 o 
  12   4   0     2726.73     2728.54    119.59 o 
  14   4   0       30.90       14.78     13.89 o 
  16   4   0       38.72       64.46     21.32 o 
  18   4   0       42.14       -6.80     30.84 o 
  20   4   0      480.57      478.80     87.25 o 
  22   4   0      128.06      103.26    116.01 o 
   1   5   0      300.75      368.94     48.37 o 
   3   5   0      954.38      856.78     74.51 o 
   5   5   0      271.83      287.52     43.77 o 
   7   5   0       85.28       70.79     17.19 o 
   9   5   0     2472.48     2482.77    149.15 o 
  11   5   0        0.41      -15.59     19.18 o 
  13   5   0      217.62      167.74     33.90 o 
  15   5   0     2150.67     2076.16    118.00 o 
  17   5   0     1455.36     1600.21    146.28 o 
  19   5   0      553.15      729.02    105.49 o 
  21   5   0      569.33      575.78     96.60 o 
   0   6   0     1946.29     2328.02    196.97 o 
   2   6   0       35.34       22.33     15.37 o 
   4   6   0      558.00      534.26     69.77 o 
   6   6   0     4693.10     4865.20    211.28 o 
   8   6   0      273.56      344.31     59.98 o 
  10   6   0       80.02       75.79     68.82 o 
  12   6   0      455.29      560.00     66.21 o 
  14   6   0      128.26      140.82     53.32 o 
  16   6   0      350.34      364.59    143.71 o 
  18   6   0       20.82       63.95     98.90 o 
   1   7   0      261.17      210.32     46.00 o 
   3   7   0       17.07       28.04     21.61 o 
   5   7   0      357.97      285.75     77.31 o 
   7   7   0       66.65       79.59     27.22 o 
   9   7   0       56.68        0.91     20.74 o 
  11   7   0        0.02       -2.01     21.89 o 
  13   7   0       10.12       17.83     19.37 o 
  15   7   0      122.89      125.76     46.81 o 
   0   8   0        6.66       28.76     33.62 o 
   2   8   0       62.42      111.60     39.40 o 
   4   8   0      241.50      367.10    115.47 o 
   6   8   0      773.49      790.03     82.16 o 
   8   8   0        3.27       12.51     61.64 o 
  10   8   0        4.43       20.29     28.57 o 
 -25   1   1      445.87      578.00     98.64 o 
 -23   1   1      147.94      164.67     55.42 o 
 -21   1   1       83.78      101.67     92.07 o 
 -19   1   1     2177.97     1937.24     89.82 o 
 -17   1   1      150.00      151.54     37.22 o 
 -15   1   1      366.36      280.66     34.65 o 
 -13   1   1    12202.99    12391.35    192.12 o 
 -11   1   1     5538.48     5921.01    203.71 o 
  -9   1   1     7362.47     8079.25    124.98 o 
  -7   1   1       74.03      144.79     16.67 o 
  -5   1   1    40714.11    39595.23    225.03 o 
  -3   1   1     9112.79     8964.67    144.38 o 
  -1   1   1    15428.53    14732.57    134.06 o 
   1   1   1     4116.79     4104.57    107.16 o 
   3   1   1   150781.63   144145.73   1705.61 o 
   5   1   1    16702.43    16054.70    232.16 o 
   7   1   1      748.25      773.58     37.53 o 
   9   1   1     5977.04     6721.79    233.30 o 
  11   1   1     4692.85     5345.76    197.49 o 
  13   1   1        8.57       14.02      9.46 o 
  15   1   1       19.56        9.56     19.43 o 
  17   1   1     6179.42     6065.58    148.39 o 
  19   1   1       52.57       84.10     17.83 o 
  21   1   1        2.84       16.10     40.54 o 
  23   1   1      341.74      287.98     67.71 o 
  25   1   1     1114.54     1342.52    152.50 o 
 -24   2   1     1020.98     1003.09    128.21 o 
 -22   2   1      719.73      742.98    105.51 o 
 -20   2   1      453.18      479.92     80.08 o 
 -18   2   1     2429.92     2287.48    111.80 o 
 -16   2   1     3964.86     4178.33    145.37 o 
 -14   2   1     1647.29     1515.95     66.61 o 
 -12   2   1        3.22       10.75      8.93 o 
 -10   2   1     2846.83     3016.84     87.39 o 
  -8   2   1       14.25       16.80     10.57 o 
  -6   2   1     2619.02     2940.61     93.66 o 
  -4   2   1    13528.29    13252.57    146.29 o 
  -2   2   1    14905.59    14313.45    174.90 o 
   0   2   1    10307.66     9851.98    123.97 o 
   2   2   1     5019.96     4597.99    103.63 o 
   4   2   1     1801.20     1526.13     50.84 o 
   6   2   1     4441.65     4182.18     94.75 o 
   8   2   1     4097.07     4654.93     91.24 o 
  10   2   1     2618.95     2648.80     78.97 o 
  12   2   1     9248.13     9240.12    151.49 o 
  14   2   1     6885.75     6352.72    203.23 o 
  16   2   1     2922.29     2939.63    176.51 o 
  18   2   1      119.48      109.26     25.65 o 
  20   2   1       37.72       14.06     24.92 o 
  22   2   1      256.56      242.77     63.99 o 
  24   2   1       12.02      109.09     46.27 o 
 -23   3   1       47.44       -1.23     34.97 o 
 -21   3   1      367.73      458.44     83.29 o 
 -19   3   1      916.29      951.96    111.52 o 
 -17   3   1       19.74       43.36     13.57 o 
 -15   3   1      636.75      706.53     84.78 o 
 -13   3   1     3194.57     3108.95    115.08 o 
 -11   3   1      275.82      236.26     25.34 o 
  -9   3   1     4933.12     5191.04    123.73 o 
  -7   3   1    19397.72    20270.40    270.94 o 
  -5   3   1      463.23      749.32     37.12 o 
  -3   3   1      146.28      101.50     18.00 o 
  -1   3   1    13951.28    13635.72    156.66 o 
   1   3   1     2797.40     2608.64     68.97 o 
   3   3   1       42.08       37.07      9.63 o 
   5   3   1      121.13      219.40     38.21 o 
   7   3   1     9282.28     9436.46    188.58 o 
   9   3   1     4480.40     4664.39    188.92 o 
  11   3   1     1504.34     1567.54     71.15 o 
  13   3   1      159.18      160.38     26.43 o 
  15   3   1      505.21      540.40     51.67 o 
  17   3   1      854.66      699.75     82.60 o 
  19   3   1       51.72       37.68     26.96 o 
  21   3   1      136.26      115.51     43.66 o 
  23   3   1      378.14      419.30     86.28 o 
 -22   4   1      154.83       79.64    136.50 o 
 -20   4   1      328.86      491.64     91.89 o 
 -18   4   1        6.44       18.73     27.48 o 
 -16   4   1      227.26      201.04     33.94 o 
 -14   4   1      778.18      968.82     73.70 o 
 -12   4   1      136.55       94.40     31.61 o 
 -10   4   1      481.11      520.54     44.50 o 
  -8   4   1     2526.60     2602.55    117.98 o 
  -6   4   1     3444.65     3647.06    199.38 o 
  -4   4   1      727.75      663.95     65.66 o 
  -2   4   1     4881.63     5004.62    112.36 o 
   0   4   1        1.14       62.69     32.17 o 
   2   4   1      192.56      189.39     45.92 o 
   4   4   1     4817.26     3738.15    720.14 o 
   6   4   1     1236.72     1279.12     86.75 o 
   8   4   1     1203.96     1158.85     80.18 o 
  10   4   1       87.31      114.18     22.47 o 
  12   4   1     3635.13     3578.86    137.29 o 
  14   4   1      151.14      112.68     27.09 o 
  16   4   1     1501.21     1529.89     88.84 o 
  18   4   1      740.21      702.28     95.61 o 
  20   4   1     1422.43     1621.87    221.63 o 
  22   4   1        1.68        1.97     32.64 o 
 -21   5   1      173.20      165.59     54.97 o 
 -19   5   1       60.89       62.57     36.46 o 
 -17   5   1      101.48       85.90     81.08 o 
 -15   5   1       91.76       80.18     25.91 o 
 -13   5   1     1393.28     1324.81     94.03 o 
 -11   5   1        1.71      -10.13     16.27 o 
  -9   5   1      796.02      715.08     79.86 o 
  -7   5   1      185.92      195.51     28.24 o 
  -5   5   1     1659.83     1732.70     88.46 o 
  -3   5   1        1.89        1.20      9.56 o 
  -1   5   1       25.48       21.08     36.55 o 
   1   5   1       29.12       38.07     16.40 o 
   3   5   1     2505.61     2496.26    180.51 o 
   5   5   1      157.02      142.28     34.40 o 
   7   5   1      514.41      503.94     40.12 o 
   9   5   1     2663.46     3073.58    180.71 o 
  11   5   1      321.68      368.77     61.11 o 
  13   5   1        6.06       20.94     15.40 o 
  15   5   1       45.73       75.71     23.73 o 
  17   5   1      263.99      206.34     63.57 o 
  19   5   1      607.44      667.68    101.30 o 
  21   5   1      112.30      192.36     72.51 o 
 -18   6   1      109.86      135.70     44.43 o 
 -16   6   1      442.05      487.22     62.56 o 
 -14   6   1     5789.14     5803.74    212.98 o 
 -12   6   1      360.80      291.52     48.15 o 
 -10   6   1       51.42       18.81     21.05 o 
  -8   6   1      362.00      363.65     61.72 o 
  -6   6   1       87.33      126.28     28.80 o 
  -4   6   1      840.90      800.72     83.11 o 
  -2   6   1       30.66        8.32     19.80 o 
   0   6   1      114.79      103.25     24.90 o 
   2   6   1        3.28        6.10     17.17 o 
   4   6   1     5521.67     5610.80    175.01 o 
   6   6   1      614.39      727.91     82.93 o 
   8   6   1      527.06      467.62     70.11 o 
  10   6   1       28.38       49.70     36.42 o 
  12   6   1     1410.58     1565.92    134.32 o 
  14   6   1      303.54      348.90     52.73 o 
  16   6   1      142.80      120.80     53.37 o 
  18   6   1       56.12       35.71     23.71 o 
 -15   7   1      239.65      190.27     54.96 o 
 -13   7   1      794.39      768.28     82.69 o 
 -11   7   1        1.17       52.02     24.12 o 
  -9   7   1       52.14       33.76     29.62 o 
  -7   7   1     3982.42     3949.98    207.21 o 
  -5   7   1      532.53      552.08     78.09 o 
  -3   7   1     1366.06     1390.10    120.60 o 
  -1   7   1     1168.96     1371.24    118.07 o 
   1   7   1       90.87      139.61     40.05 o 
   3   7   1      176.03      149.86     46.37 o 
   5   7   1      121.38      121.73     40.03 o 
   7   7   1      178.93      172.52     38.32 o 
   9   7   1     1063.47     1018.07    110.51 o 
  11   7   1       50.18       68.82     32.68 o 
  13   7   1       41.06       28.11     33.71 o 
  15   7   1      277.10      324.17     73.45 o 
 -10   8   1      138.03       98.58     35.46 o 
  -8   8   1      648.68      651.80    100.80 o 
  -6   8   1       19.08      -21.26     36.03 o 
  -4   8   1      495.55      413.75     71.64 o 
  -2   8   1        5.13      -27.21     27.21 o 
   0   8   1        5.20       28.24     23.93 o 
   2   8   1      397.69      262.11     56.81 o 
   4   8   1      191.50      197.63     53.09 o 
   6   8   1      223.85      253.90     47.85 o 
   8   8   1      425.28      436.70     76.37 o 
  10   8   1      233.21      419.17     77.19 o 
 -26   0   2      502.15      539.70    141.59 o 
 -24   0   2        5.44        2.37     32.33 o 
 -22   0   2       33.46       81.84     55.23 o 
 -20   0   2      742.69      483.31    115.35 o 
 -18   0   2      121.50       97.99     18.47 o 
 -16   0   2     2980.54     2634.20    101.26 o 
 -14   0   2      690.41      819.82     56.09 o 
 -12   0   2    19074.35    21076.92    420.31 o 
 -10   0   2    29496.85    29630.94    637.22 o 
  -8   0   2     9553.31     8900.24    273.11 o 
  -6   0   2      102.19      140.91     17.71 o 
  -4   0   2      231.77      226.50     17.60 o 
  -2   0   2    22511.21    16946.55    192.52 o 
   2   0   2     2160.76     1995.36     77.24 o 
   4   0   2     1836.39     1689.60     95.61 o 
   6   0   2     7197.15     6827.31    231.68 o 
   8   0   2      149.84      221.49     48.92 o 
  10   0   2      290.78      223.76     55.50 o 
  12   0   2      564.50      392.10     78.74 o 
  14   0   2     2461.64     2647.34    217.30 o 
  16   0   2     5690.73     5492.57    336.81 o 
  18   0   2      659.75      695.24    129.94 o 
  20   0   2     2218.88     2453.54    252.77 o 
  22   0   2     5134.67     5282.65    392.61 o 
  24   0   2     1548.17     1548.22    228.77 o 
 -25   1   2      247.64      225.56     66.62 o 
 -23   1   2      564.10      664.62    101.79 o 
 -21   1   2      463.43      530.44     85.68 o 
 -19   1   2      311.13      347.13     40.23 o 
 -17   1   2      773.44      722.35     56.68 o 
 -15   1   2     4343.53     4385.88    133.00 o 
 -13   1   2     1425.62     1510.91     68.05 o 
 -11   1   2     4414.57     4820.98     86.76 o 
  -9   1   2     2882.38     2986.74     62.74 o 
  -7   1   2       13.15        5.74      5.55 o 
  -5   1   2    29295.44    29373.49    197.67 o 
  -3   1   2       48.79       56.91      8.19 o 
  -1   1   2    19882.07    18854.36    204.08 o 
   1   1   2      607.42      635.46     36.62 o 
   3   1   2     8112.98     7622.26    103.96 o 
   5   1   2    19964.08    19616.51    208.66 o 
   7   1   2     1445.29     1281.19     77.74 o 
   9   1   2    11545.79    12510.39    274.83 o 
  11   1   2     3760.29     3901.01    170.13 o 
  13   1   2     1420.53     1609.32     96.41 o 
  15   1   2    10724.32    10437.49    193.70 o 
  17   1   2      536.28      480.95     80.71 o 
  19   1   2      940.63      845.36     43.51 o 
  21   1   2      780.61      789.53    129.09 o 
  23   1   2       72.57       46.93     31.68 o 
  25   1   2        8.88      -51.98    121.78 o 
 -24   2   2       15.37       52.22     37.13 o 
 -22   2   2      138.68      150.03     50.90 o 
 -20   2   2       96.01       38.37     29.03 o 
 -18   2   2     1571.07     1661.75    213.19 o 
 -16   2   2     1017.92     1051.32     48.69 o 
 -14   2   2       49.01        8.43      9.85 o 
 -12   2   2      128.76       62.24     12.88 o 
 -10   2   2     2845.92     3116.74     89.95 o 
  -8   2   2        7.42       19.61      8.69 o 
  -6   2   2    12907.99    13480.24    161.98 o 
  -4   2   2     1195.52     1038.71     92.45 o 
  -2   2   2     2138.64     2079.40     57.24 o 
   0   2   2      229.01      284.42     19.35 o 
   2   2   2     4304.98     4571.86    205.93 o 
   4   2   2     2683.04     2839.46     93.97 o 
   6   2   2     9142.04     9673.89    145.38 o 
   8   2   2     3531.31     4012.91    105.04 o 
  10   2   2       98.07      103.95     15.90 o 
  12   2   2      109.18       86.56     14.96 o 
  14   2   2        0.07       22.10     20.62 o 
  16   2   2     2695.27     2964.85    297.08 o 
  18   2   2       16.26       34.00     18.34 o 
  20   2   2      120.26      112.75     60.64 o 
  22   2   2      369.40      415.55     82.49 o 
  24   2   2      463.40      489.84    119.40 o 
 -23   3   2     1127.87     1292.23    143.13 o 
 -21   3   2      924.32     1084.44    124.86 o 
 -19   3   2      997.32     1124.30    172.53 o 
 -17   3   2      153.03      136.53     30.87 o 
 -15   3   2     2103.53     2083.48     99.99 o 
 -13   3   2      204.47      211.00     32.03 o 
 -11   3   2      781.19      765.31     45.71 o 
  -9   3   2      253.16      274.40     28.79 o 
  -7   3   2     1515.62     1580.96     84.28 o 
  -5   3   2     5133.86     5089.57     95.14 o 
  -3   3   2    16677.15    17249.71    182.75 o 
  -1   3   2     1542.26     1558.15    107.27 o 
   1   3   2      410.29      389.84     26.83 o 
   3   3   2      232.06      232.25     21.52 o 
   5   3   2      549.24      720.82     41.41 o 
   7   3   2      295.77      235.42     26.06 o 
   9   3   2      579.15      643.94     55.06 o 
  11   3   2       71.90       23.84     15.21 o 
  13   3   2     2992.82     2882.81    105.91 o 
  15   3   2     5359.90     5288.99    181.24 o 
  17   3   2     1254.56     1301.56    123.90 o 
  19   3   2      805.47      708.34     98.52 o 
  21   3   2      220.93      252.48     63.19 o 
  23   3   2        4.41      -13.36     53.91 o 
 -22   4   2      178.30      136.33     51.24 o 
 -20   4   2      318.98      302.74     67.74 o 
 -18   4   2        3.70       -2.42     36.40 o 
 -16   4   2       42.58       38.22     19.55 o 
 -14   4   2      332.21      407.57     48.06 o 
 -12   4   2    10416.79     9770.14    228.23 o 
 -10   4   2     3758.49     3607.27    115.37 o 
  -8   4   2       56.97       67.89     15.97 o 
  -6   4   2     1410.11     1419.08     79.88 o 
  -4   4   2     4913.46     5114.25    132.45 o 
  -2   4   2      252.41      109.99     50.47 o 
   0   4   2     1613.47     1568.85     76.38 o 
   2   4   2     6802.70     6969.68    198.09 o 
   4   4   2      295.10      267.39     31.39 o 
   6   4   2      669.96      686.69     64.10 o 
   8   4   2     1108.20     1075.05     72.31 o 
  10   4   2       33.84       43.52     17.47 o 
  12   4   2      207.52      179.83     40.57 o 
  14   4   2      259.70      277.31     38.71 o 
  16   4   2     2727.95     2707.38    115.50 o 
  18   4   2       67.92       86.54     55.96 o 
  20   4   2     2162.71     2255.76    287.71 o 
  22   4   2      545.74      569.94     97.64 o 
 -21   5   2     1127.41     1208.23    140.79 o 
 -19   5   2      581.77      500.84     85.20 o 
 -17   5   2      193.07      269.46     43.98 o 
 -15   5   2       81.01       76.30     25.90 o 
 -13   5   2       33.16       30.33     17.06 o 
 -11   5   2     1368.00     1485.52     96.54 o 
  -9   5   2     1545.84     1459.00    138.62 o 
  -7   5   2     3097.29     3338.24    127.96 o 
  -5   5   2       24.76       23.92     10.79 o 
  -3   5   2      274.85      355.64     47.94 o 
  -1   5   2     1029.33      964.93     76.70 o 
   1   5   2     1542.56     1363.77     92.17 o 
   3   5   2     2773.55     2856.00    132.62 o 
   5   5   2     1276.13     1372.21    160.49 o 
   7   5   2     1354.24     1307.94     72.62 o 
   9   5   2     6235.66     6482.83    241.52 o 
  11   5   2     1341.21     1328.65    115.63 o 
  13   5   2       82.57       43.31     22.03 o 
  15   5   2      686.22      698.76     73.09 o 
  17   5   2        3.00       -8.96     26.03 o 
  19   5   2       97.09       62.24     32.01 o 
  21   5   2      170.05      191.28     58.89 o 
 -18   6   2      353.61      388.93     74.24 o 
 -16   6   2      109.02      133.67     34.94 o 
 -14   6   2      299.40      333.87     52.45 o 
 -12   6   2     1100.25      950.18     86.00 o 
 -10   6   2      667.65      666.53     68.74 o 
  -8   6   2      332.36      288.30     54.80 o 
  -6   6   2      769.63      780.23     67.97 o 
  -4   6   2      249.70      194.05     34.00 o 
  -2   6   2        8.37      -23.14     23.14 o 
   0   6   2     2748.51     2834.40    149.61 o 
   2   6   2      354.49      366.54     45.15 o 
   4   6   2     2802.94     3131.24    130.41 o 
   6   6   2     1293.49     1360.44    112.01 o 
   8   6   2      909.22      995.91    100.15 o 
  10   6   2     1611.63     1678.18    136.46 o 
  12   6   2      199.50      128.65     30.47 o 
  14   6   2      528.27      658.63     72.73 o 
  16   6   2      202.69      160.75     79.11 o 
  18   6   2        8.35       77.86     37.69 o 
 -15   7   2      663.13      846.65     87.35 o 
 -13   7   2      522.25      630.04     82.26 o 
 -11   7   2     1500.53     1536.49    154.91 o 
  -9   7   2     1113.33     1143.63    115.59 o 
  -7   7   2     1562.41     1595.12    162.27 o 
  -5   7   2      551.78      609.50     80.17 o 
  -3   7   2      945.07      916.56     97.66 o 
  -1   7   2      158.14      233.70     48.91 o 
   1   7   2      132.64      168.03     44.59 o 
   3   7   2       10.49       -2.26     24.53 o 
   5   7   2      217.20      216.56    106.53 o 
   7   7   2       30.24       32.88     22.69 o 
   9   7   2        0.75       11.85     19.42 o 
  11   7   2      168.05      165.20     47.47 o 
  13   7   2       87.48       63.04     26.62 o 
  15   7   2      460.89      628.41    171.25 o 
 -10   8   2      168.16      240.01     61.02 o 
  -8   8   2      108.58      116.66     40.24 o 
  -6   8   2      389.08      488.36     62.15 o 
  -4   8   2       14.52      -13.02     20.24 o 
  -2   8   2     1064.53     1282.75    124.82 o 
   0   8   2      447.15      617.47    129.75 o 
   2   8   2        5.13        5.57     19.15 o 
   4   8   2       53.47      127.67     43.13 o 
   6   8   2        4.19      -15.82     23.47 o 
   8   8   2        2.76       14.00     54.85 o 
  10   8   2        2.65      -14.51     29.38 o 
 -25   1   3      290.14      422.84    161.78 o 
 -23   1   3      384.84      293.20     66.17 o 
 -21   1   3       71.30       49.14     71.94 o 
 -19   1   3      143.31      159.86     28.29 o 
 -17   1   3     2717.32     2687.05    111.01 o 
 -15   1   3      537.08      545.42     48.73 o 
 -13   1   3      308.24      242.67     18.60 o 
 -11   1   3      315.44      408.50     24.48 o 
  -9   1   3    18144.90    18870.17    222.31 o 
  -7   1   3    10204.25     9630.90    110.77 o 
  -5   1   3    16376.19    15716.93    128.88 o 
  -3   1   3    18100.50    18123.97    131.33 o 
  -1   1   3    29577.26    29543.44    240.06 o 
   1   1   3     9996.23     9715.01     82.64 o 
   3   1   3    11711.38    11260.19    148.82 o 
   5   1   3     3336.26     3218.37    102.05 o 
   7   1   3      158.01      118.26     19.76 o 
   9   1   3     5593.95     5869.13    153.12 o 
  11   1   3      315.10      322.23     48.83 o 
  13   1   3     5847.76     5648.46    179.71 o 
  15   1   3       29.47       19.70     14.59 o 
  17   1   3     1002.09     1046.15     57.04 o 
  19   1   3     1282.43     1233.38    126.19 o 
  21   1   3      724.79      856.85    112.30 o 
  23   1   3      225.12      269.95     67.56 o 
  25   1   3       21.91       31.07     31.77 o 
 -24   2   3      292.97      300.57     72.82 o 
 -22   2   3     1195.73     1249.32    134.53 o 
 -20   2   3        0.55        0.44     33.68 o 
 -18   2   3       58.33       21.14     12.62 o 
 -16   2   3      480.79      482.28     44.62 o 
 -14   2   3     1146.73     1172.39     55.70 o 
 -12   2   3     2623.11     2405.22     77.02 o 
 -10   2   3       68.55       85.55     15.66 o 
  -8   2   3    13872.43    14088.73    181.64 o 
  -6   2   3       88.56      124.28     16.26 o 
  -4   2   3     2323.47     2446.15     90.72 o 
  -2   2   3    21486.38    20644.67    172.49 o 
   0   2   3     1444.48     1403.08     91.79 o 
   2   2   3    90711.24    89576.85    377.11 o 
   4   2   3    26342.66    25038.04    205.76 o 
   6   2   3      313.17      352.88     28.35 o 
   8   2   3     3101.95     3116.58     93.82 o 
  10   2   3     2973.23     2803.05    101.10 o 
  12   2   3       13.27       28.69      9.07 o 
  14   2   3        8.86        8.36     24.80 o 
  16   2   3     2787.84     2391.44    241.81 o 
  18   2   3     1781.14     1505.01     86.68 o 
  20   2   3      666.30      621.31     93.12 o 
  22   2   3      158.84       94.80     41.19 o 
  24   2   3      740.83     1020.34    133.33 o 
 -23   3   3      994.62     1074.65    130.87 o 
 -21   3   3       20.61        8.15     32.82 o 
 -19   3   3      997.40     1174.01    158.68 o 
 -17   3   3     6761.95     6365.27    168.23 o 
 -15   3   3        7.37      158.02     31.37 o 
 -13   3   3       86.37       64.71     16.35 o 
 -11   3   3     4176.76     4184.62    106.82 o 
  -9   3   3     2901.71     2851.67     91.72 o 
  -7   3   3     5269.20     4854.99    111.72 o 
  -5   3   3       83.60      129.08     29.24 o 
  -3   3   3     1332.25     1611.44     55.49 o 
  -1   3   3    14985.78    14969.02    161.52 o 
   1   3   3     4749.71     4893.11     93.84 o 
   3   3   3      567.62      622.20     35.50 o 
   5   3   3       79.26      159.18     20.57 o 
   7   3   3      362.87      390.51     40.09 o 
   9   3   3     3080.67     3791.90    157.78 o 
  11   3   3      251.88      237.78     28.01 o 
  13   3   3      450.36      425.60     40.25 o 
  15   3   3     2647.71     2611.04    138.62 o 
  17   3   3      965.47     1096.44    118.18 o 
  19   3   3      872.95      874.01    108.41 o 
  21   3   3      349.72      320.88     68.42 o 
  23   3   3      548.55      559.82    131.75 o 
 -22   4   3       11.62       35.27     32.37 o 
 -20   4   3      108.60       46.70     31.39 o 
 -18   4   3     1060.58      988.34     79.30 o 
 -16   4   3      199.16      246.23     37.71 o 
 -14   4   3        4.48       25.84     17.23 o 
 -12   4   3     3892.52     4156.02    129.36 o 
 -10   4   3     1150.56     1149.05     65.20 o 
  -8   4   3     3651.97     3772.70    101.02 o 
  -6   4   3       76.68       52.47     20.45 o 
  -4   4   3     6141.75     6391.11    145.96 o 
  -2   4   3      344.22      316.94     31.58 o 
   0   4   3       32.01       18.08      7.64 o 
   2   4   3     4756.37     4900.37    125.76 o 
   4   4   3      121.77      107.01     37.96 o 
   6   4   3     1579.96     1617.52     98.82 o 
   8   4   3     3631.64     3853.76    137.53 o 
  10   4   3      242.97      168.69     32.16 o 
  12   4   3      193.94      181.26     30.47 o 
  14   4   3      697.38      723.09     67.47 o 
  16   4   3       23.14       78.75     23.58 o 
  18   4   3       37.71      -27.91     27.91 o 
  20   4   3        6.30       18.04     33.52 o 
  22   4   3       76.50       85.83     43.14 o 
 -21   5   3      223.17      234.10     64.77 o 
 -19   5   3        4.85       19.77     55.72 o 
 -17   5   3      598.62      564.08     82.25 o 
 -15   5   3      416.38      386.65     52.17 o 
 -13   5   3      929.40      893.06     94.32 o 
 -11   5   3     3887.96     3909.36    155.46 o 
  -9   5   3    14457.09    14129.39    241.84 o 
  -7   5   3      632.03      586.98     53.54 o 
  -5   5   3       67.05       35.27     14.15 o 
  -3   5   3       93.73       35.06     18.46 o 
  -1   5   3      564.53      665.09     63.75 o 
   1   5   3        0.78      -10.14     10.14 o 
   3   5   3      262.56      240.75     38.76 o 
   5   5   3      603.33      649.70     56.68 o 
   7   5   3     1507.88     1554.41     90.29 o 
   9   5   3     1588.12     1425.74    115.05 o 
  11   5   3      847.48      755.75     87.13 o 
  13   5   3        3.08        8.35     24.01 o 
  15   5   3       17.36       -3.77     16.56 o 
  17   5   3      214.49      240.82     59.74 o 
  19   5   3      378.58      388.90     78.64 o 
  21   5   3     1087.14     1336.10    246.76 o 
 -18   6   3       18.88       13.91     68.05 o 
 -16   6   3     1296.78     1281.75    101.94 o 
 -14   6   3      108.93       80.64     36.90 o 
 -12   6   3     3508.35     3732.18    167.43 o 
 -10   6   3      497.90      476.85     59.19 o 
  -8   6   3     1024.52     1131.74    105.36 o 
  -6   6   3       55.27       83.64     20.95 o 
  -4   6   3       54.97       66.09     29.59 o 
  -2   6   3      628.51      673.94    100.58 o 
   0   6   3      433.08      456.17    141.58 o 
   2   6   3     1041.67      885.13     92.29 o 
   4   6   3    11523.65    11981.16    372.90 o 
   6   6   3      129.48      220.57     48.81 o 
   8   6   3      720.63      699.08     84.37 o 
  10   6   3      209.79      181.49     48.34 o 
  12   6   3        0.29      -17.33     48.27 o 
  14   6   3      190.24       98.66     28.73 o 
  16   6   3       88.61       76.24     34.08 o 
  18   6   3        2.48      -19.89     88.64 o 
 -15   7   3        1.37       17.63     21.20 o 
 -13   7   3      827.62     1004.68     94.43 o 
 -11   7   3     1074.76     1136.37    133.89 o 
  -9   7   3      142.77      114.12     32.63 o 
  -7   7   3      712.96      746.58     89.61 o 
  -5   7   3     2718.07     2784.46    190.20 o 
  -3   7   3      937.02     1003.79    101.91 o 
  -1   7   3     1463.85     1392.53    152.36 o 
   1   7   3       11.78       10.33     18.14 o 
   3   7   3        1.08      -27.19     27.19 o 
   5   7   3      229.73      179.69     45.01 o 
   7   7   3       23.96        8.64     13.33 o 
   9   7   3      127.94      143.99     44.15 o 
  11   7   3       17.39       52.66     30.61 o 
  13   7   3        3.03      -26.64     26.64 o 
  15   7   3     1243.56     1363.60    143.70 o 
 -10   8   3       48.43       41.49     85.24 o 
  -8   8   3      588.94      565.32     91.95 o 
  -6   8   3       69.08       10.81     28.14 o 
  -4   8   3        7.38       29.30     33.68 o 
  -2   8   3       37.77       53.95     27.79 o 
   0   8   3        5.61      -31.01     31.01 o 
   2   8   3      657.71      659.11     89.34 o 
   4   8   3       19.97       34.38     27.37 o 
   6   8   3       85.65       71.63     40.77 o 
   8   8   3      774.31      822.15    104.93 o 
  10   8   3      146.96      219.87     56.72 o 
 -26   0   4      682.61      819.52    169.79 o 
 -24   0   4      418.09      500.57    126.63 o 
 -22   0   4        3.38      -39.85     44.21 o 
 -20   0   4     2348.26     2599.19    253.60 o 
 -18   0   4     2510.25     2544.42    113.57 o 
 -16   0   4      669.20      725.87     60.52 o 
 -14   0   4     6367.14     6158.35    170.28 o 
 -12   0   4    10619.09    10134.94    212.40 o 
 -10   0   4    14380.69    14083.24    233.21 o 
  -8   0   4     1437.34     1346.06     50.66 o 
  -6   0   4      199.50      176.56     24.88 o 
  -4   0   4        1.38        8.28      6.29 o 
  -2   0   4    11495.74    11263.17    123.65 o 
   0   0   4      524.67      446.77     22.29 o 
   2   0   4    79015.95    75473.69   1293.85 o 
   4   0   4    20288.39    20690.49    184.20 o 
   6   0   4     1002.92     1151.41     98.91 o 
   8   0   4     9138.25    10327.92    338.59 o 
  10   0   4    23687.28    24764.45    583.95 o 
  12   0   4     1256.36     1056.50    133.48 o 
  14   0   4     2718.43     2475.32    215.15 o 
  16   0   4    25597.07    25098.05    730.55 o 
  18   0   4      596.78      356.75     98.65 o 
  20   0   4       24.06       26.46     43.75 o 
  22   0   4     1186.30     1205.64    192.08 o 
  24   0   4      879.89      729.81    157.06 o 
 -25   1   4      478.72      624.95    123.19 o 
 -23   1   4      549.25      517.39    107.75 o 
 -21   1   4      463.39      494.51     83.87 o 
 -19   1   4      637.53      603.12     86.39 o 
 -17   1   4      727.25      646.49     56.46 o 
 -15   1   4      540.87      574.31     38.36 o 
 -13   1   4     2543.79     2803.57    101.48 o 
 -11   1   4      361.34      402.42     23.96 o 
  -9   1   4      683.67      730.33     30.84 o 
  -7   1   4      935.98      877.17     34.70 o 
  -5   1   4     1216.70     1078.32     38.82 o 
  -3   1   4    15842.92    14968.11    118.63 o 
  -1   1   4    15291.42    14989.83    180.04 o 
   1   1   4     7425.68     7849.83     70.19 o 
   3   1   4    37548.75    36386.17    422.31 o 
   5   1   4    25186.21    25961.64    282.59 o 
   7   1   4      629.10      546.98     55.73 o 
   9   1   4     5892.83     5903.38    209.86 o 
  11   1   4      176.81      201.58     40.30 o 
  13   1   4      296.97      328.86     54.46 o 
  15   1   4       90.95       60.80     11.19 o 
  17   1   4        8.56        7.96      4.65 o 
  19   1   4       32.85       44.58     32.44 o 
  21   1   4     1134.99     1017.89    121.77 o 
  23   1   4      294.57      302.65     68.76 o 
  25   1   4       20.49       47.92     36.06 o 
 -24   2   4      143.02      223.13     83.74 o 
 -22   2   4       71.53       23.73     67.05 o 
 -20   2   4      174.19      134.85     54.09 o 
 -18   2   4       62.44       62.37     23.90 o 
 -16   2   4      224.40      123.59     49.20 o 
 -14   2   4      461.98      424.07     34.39 o 
 -12   2   4       19.32       28.24     11.14 o 
 -10   2   4      453.04      496.72     37.29 o 
  -8   2   4    18794.04    20010.09    217.55 o 
  -6   2   4       10.59       35.77      7.84 o 
  -4   2   4       40.95       28.74      7.12 o 
  -2   2   4    10137.59    10092.86    297.11 o 
   0   2   4    14215.00    13833.38    209.70 o 
   2   2   4     2052.75     1923.69    122.79 o 
   4   2   4      162.83      210.86     31.18 o 
   6   2   4     3063.09     3148.78     84.83 o 
   8   2   4    16060.01    18105.12    227.68 o 
  10   2   4     1360.06     1346.48     53.67 o 
  12   2   4      110.47       92.57     11.92 o 
  14   2   4        1.24        0.89     35.17 o 
  16   2   4      557.11      610.72     83.90 o 
  18   2   4      121.53      113.07     38.91 o 
  20   2   4      627.08      641.48    118.56 o 
  22   2   4        1.08        3.16     45.97 o 
  24   2   4      272.15      399.84    116.06 o 
 -23   3   4     1729.68     1840.81    170.86 o 
 -21   3   4       61.30       74.08     48.03 o 
 -19   3   4       48.87       80.69     36.47 o 
 -17   3   4      115.81       92.27     21.96 o 
 -15   3   4     4393.39     4310.02    144.40 o 
 -13   3   4       80.50       77.50     17.42 o 
 -11   3   4     6263.51     6219.41    143.05 o 
  -9   3   4      597.29      601.08     42.33 o 
  -7   3   4      110.57       40.54     13.94 o 
  -5   3   4    13899.50    14764.69    177.61 o 
  -3   3   4     7235.47     7048.25    113.30 o 
  -1   3   4     1397.01     1693.90    147.00 o 
   1   3   4      381.09      346.03     25.01 o 
   3   3   4     2347.26     2397.16     76.32 o 
   5   3   4    17007.75    17255.51    222.50 o 
   7   3   4     1030.44      945.43     52.14 o 
   9   3   4      602.38      761.29     60.73 o 
  11   3   4     2791.07     2914.50    158.07 o 
  13   3   4      138.18      154.04     29.35 o 
  15   3   4      475.41      462.92     37.47 o 
  17   3   4       24.92       13.50     25.57 o 
  19   3   4     1443.79     1661.08    184.61 o 
  21   3   4      818.14      848.36    114.54 o 
  23   3   4        0.23      -27.52     30.36 o 
 -22   4   4     1898.47     2529.41    199.15 o 
 -20   4   4      888.64      831.06    109.08 o 
 -18   4   4      224.73      277.77     40.99 o 
 -16   4   4       64.93      135.47     29.79 o 
 -14   4   4     5073.81     4749.34    165.00 o 
 -12   4   4     8380.46     8071.74    179.35 o 
 -10   4   4       57.09       47.93     15.49 o 
  -8   4   4     1621.23     1625.78     66.19 o 
  -6   4   4     5616.64     5727.60    143.83 o 
  -4   4   4       21.06       35.91     12.79 o 
  -2   4   4      135.18      173.56     23.00 o 
   0   4   4       31.03       36.30     11.05 o 
   2   4   4     1267.71     1367.31     64.11 o 
   4   4   4       90.78       89.94     27.18 o 
   6   4   4      606.69      609.23     61.49 o 
   8   4   4     5352.98     5066.45    159.43 o 
  10   4   4     5050.78     5207.20    170.02 o 
  12   4   4      381.91      573.49    106.96 o 
  14   4   4        7.47       25.26     12.88 o 
  16   4   4     3470.14     3503.90    126.24 o 
  18   4   4      472.52      461.32    100.42 o 
  20   4   4      272.97      346.09     71.98 o 
  22   4   4      790.60      789.64    114.05 o 
 -21   5   4       34.85       86.91     40.37 o 
 -19   5   4      484.21      478.94     84.44 o 
 -17   5   4       88.74       63.36     26.07 o 
 -15   5   4      115.54       74.24     38.14 o 
 -13   5   4      327.52      446.54     54.77 o 
 -11   5   4     3516.20     3484.09    147.62 o 
  -9   5   4     3577.12     4114.71    137.67 o 
  -7   5   4      253.61      219.77     32.70 o 
  -5   5   4     2093.91     2300.00     98.28 o 
  -3   5   4      242.92      239.72     28.21 o 
  -1   5   4     5083.78     5408.81    155.88 o 
   1   5   4      558.88      527.83     57.48 o 
   3   5   4      173.18      186.48     29.75 o 
   5   5   4      393.04      333.03     48.56 o 
   7   5   4      708.23      692.92     60.20 o 
   9   5   4     1296.18     1296.37    109.34 o 
  11   5   4     1587.00     1596.45    127.54 o 
  13   5   4      537.42      392.82     50.96 o 
  15   5   4      110.74      103.72     29.02 o 
  17   5   4       20.82       26.72     29.20 o 
  19   5   4       70.02       60.99     33.25 o 
  21   5   4        9.17      -11.52     28.19 o 
 -18   6   4     1443.81     1354.48    141.99 o 
 -16   6   4      859.39      901.29     96.02 o 
 -14   6   4      463.07      490.26     63.12 o 
 -12   6   4      469.19      472.96     59.82 o 
 -10   6   4      403.16      388.90     53.88 o 
  -8   6   4     5118.15     5342.56    188.04 o 
  -6   6   4      140.08      106.20     38.84 o 
  -4   6   4      132.08      132.93     61.11 o 
  -2   6   4       62.12       59.50     25.54 o 
   0   6   4      393.74      338.16     51.54 o 
   2   6   4     1075.56     1155.74    114.03 o 
   4   6   4      594.15      648.42     60.44 o 
   6   6   4     1621.05     1666.32     98.08 o 
   8   6   4     1972.77     1944.52    143.54 o 
  10   6   4        4.10      -27.89     27.89 o 
  12   6   4      535.92      523.11     78.50 o 
  14   6   4       61.48       16.23     15.73 o 
  16   6   4       23.52       21.73     55.35 o 
  18   6   4      946.73      965.95    124.41 o 
 -15   7   4      166.49      275.83     53.19 o 
 -13   7   4        8.87       18.13     18.19 o 
 -11   7   4      894.02     1006.18     94.87 o 
  -9   7   4      215.39      191.11     48.28 o 
  -7   7   4      690.92      800.81     92.13 o 
  -5   7   4       41.67       98.74     34.53 o 
  -3   7   4      163.67       82.72     33.14 o 
  -1   7   4      307.61      303.01     81.65 o 
   1   7   4     1083.44     1022.45    101.85 o 
   3   7   4      433.84      575.74    102.56 o 
   5   7   4       58.32       62.49     30.33 o 
   7   7   4       14.66       46.94     23.10 o 
   9   7   4       23.60       36.68     80.25 o 
  11   7   4        0.10        4.77     55.28 o 
  13   7   4       32.30       41.06     54.52 o 
  15   7   4       40.69       47.74     37.49 o 
 -10   8   4       82.81       73.85     39.47 o 
  -8   8   4       73.13      133.63     49.11 o 
  -6   8   4       29.42       12.89     44.04 o 
  -4   8   4        8.56       25.78     25.46 o 
  -2   8   4       28.39        3.28     51.43 o 
   0   8   4       99.08       97.86     40.00 o 
   2   8   4      224.99      219.57     62.70 o 
   4   8   4       56.09       43.43     35.74 o 
   6   8   4       23.27       26.26     25.78 o 
   8   8   4      174.65      213.38     55.22 o 
  10   8   4      739.85      840.67    108.27 o 
 -25   1   5      471.01      468.44     87.61 o 
 -23   1   5      170.08      155.12     61.52 o 
 -21   1   5     1340.01     1403.05    135.92 o 
 -19   1   5       44.43       27.01     15.29 o 
 -17   1   5     1367.68     1446.99     98.66 o 
 -15   1   5     2051.55     2014.18     74.78 o 
 -13   1   5      384.54      420.75     26.57 o 
 -11   1   5     1752.14     1914.21     53.70 o 
  -9   1   5        0.53       11.56      6.44 o 
  -7   1   5     1503.41     1413.11     40.47 o 
  -5   1   5    11200.04    10660.29    146.34 o 
  -3   1   5    96513.80    95148.22    564.80 o 
  -1   1   5    30385.56    29788.92    267.98 o 
   1   1   5    74672.75    73923.41    275.24 o 
   3   1   5     2760.92     2385.18     54.77 o 
   5   1   5     2161.43     2336.97     53.93 o 
   7   1   5     7591.06     7247.03    174.91 o 
   9   1   5     3263.88     3124.26    114.07 o 
  11   1   5     1145.30     1397.22    105.09 o 
  13   1   5      126.15      145.90     24.96 o 
  15   1   5     3195.68     3123.21     73.43 o 
  17   1   5     2570.91     2267.51    142.84 o 
  19   1   5     3371.27     3134.61    203.77 o 
  21   1   5     2396.68     2454.06    273.73 o 
  23   1   5       90.20      169.63     61.35 o 
  25   1   5      438.69      537.89    101.44 o 
 -24   2   5        1.55       -4.94     22.97 o 
 -22   2   5      377.79      400.50     77.57 o 
 -20   2   5       78.38       88.03     35.99 o 
 -18   2   5      519.76      517.74     45.99 o 
 -16   2   5     1027.33      804.72     93.06 o 
 -14   2   5     1841.84     1791.85     87.03 o 
 -12   2   5     2256.76     2099.77     80.74 o 
 -10   2   5     9467.85     9661.50    207.14 o 
  -8   2   5    10585.94     9971.51    153.55 o 
  -6   2   5      569.53      686.81     32.00 o 
  -4   2   5     5273.22     5067.99     84.97 o 
  -2   2   5    48720.37    48554.52    348.92 o 
   0   2   5      360.96      321.24     25.24 o 
   2   2   5     2601.05     3096.97     69.67 o 
   4   2   5     1779.42     1918.57     64.54 o 
   6   2   5    17840.25    18770.36    234.62 o 
   8   2   5     2681.46     2628.51     98.85 o 
  10   2   5      141.51      120.66     28.48 o 
  12   2   5      141.22      119.94     26.37 o 
  14   2   5      220.04      236.53     50.78 o 
  16   2   5        1.32       15.48     34.59 o 
  18   2   5      172.74      135.59     27.63 o 
  20   2   5     1568.84     1567.40    150.23 o 
  22   2   5     1409.17     1443.71    150.37 o 
  24   2   5     3367.97     3600.36    250.07 o 
 -23   3   5        2.41        2.67     24.64 o 
 -21   3   5      114.25      192.85     53.24 o 
 -19   3   5     5331.84     5313.27    158.50 o 
 -17   3   5     3892.79     3984.74    121.93 o 
 -15   3   5      735.36      735.02     53.97 o 
 -13   3   5      413.69      414.48     40.50 o 
 -11   3   5     6060.25     6159.95    146.03 o 
  -9   3   5     1936.30     1839.01     73.12 o 
  -7   3   5      946.15     1008.24     64.63 o 
  -5   3   5      153.74      163.29     18.08 o 
  -3   3   5     1897.66     2063.22     59.76 o 
  -1   3   5      542.60      561.10     30.27 o 
   1   3   5       15.16        8.48      6.58 o 
   3   3   5    18093.85    17333.11    191.10 o 
   5   3   5     5640.67     5897.13    134.50 o 
   7   3   5       23.94       27.07     10.43 o 
   9   3   5     2300.68     2092.78    101.89 o 
  11   3   5     1204.27     1160.01    100.26 o 
  13   3   5     1561.81     1735.95     78.81 o 
  15   3   5     2362.36     2172.60     73.65 o 
  17   3   5      110.50      186.61     49.97 o 
  19   3   5      503.70      501.37     85.31 o 
  21   3   5      738.58      873.02    116.67 o 
  23   3   5        4.69      -28.24     30.14 o 
 -22   4   5     1126.04     1116.15    132.26 o 
 -20   4   5       63.81       62.91     32.84 o 
 -18   4   5       67.34       82.43     25.47 o 
 -16   4   5        9.74       14.32     14.59 o 
 -14   4   5      782.81      662.66     63.20 o 
 -12   4   5      815.79      743.99     54.83 o 
 -10   4   5       38.68       29.79     12.98 o 
  -8   4   5     2790.81     2623.11     83.46 o 
  -6   4   5     4274.90     4397.69    122.34 o 
  -4   4   5      243.99      232.32     27.29 o 
  -2   4   5      842.27      744.55     46.39 o 
   0   4   5      154.74      134.11     20.36 o 
   2   4   5      361.22      385.52     33.78 o 
   4   4   5     8746.03     8617.86    169.66 o 
   6   4   5     3593.04     3527.14    147.53 o 
   8   4   5      106.13      106.51     40.14 o 
  10   4   5     2766.99     2550.77    119.59 o 
  12   4   5     2358.32     2212.32    143.81 o 
  14   4   5      225.78      215.53     33.70 o 
  16   4   5       14.33       33.17     17.35 o 
  18   4   5      198.19      335.04     69.76 o 
  20   4   5       19.39        2.07     23.14 o 
  22   4   5       16.95       44.62     32.99 o 
 -21   5   5       20.49       12.37     24.23 o 
 -19   5   5        1.14       20.29     22.55 o 
 -17   5   5     1152.12     1008.25     85.05 o 
 -15   5   5        0.67       43.37     23.06 o 
 -13   5   5      445.77      378.78     51.29 o 
 -11   5   5     4384.95     4126.91    134.45 o 
  -9   5   5     1041.11      981.37     63.28 o 
  -7   5   5      111.03      123.22     22.06 o 
  -5   5   5       17.55        8.79      9.18 o 
  -3   5   5     3891.93     4005.44    124.61 o 
  -1   5   5      507.69      563.47     52.11 o 
   1   5   5      432.38      478.54     46.82 o 
   3   5   5      628.18      693.52     66.31 o 
   5   5   5     3416.69     3129.22    148.83 o 
   7   5   5      215.77      224.00     43.79 o 
   9   5   5       39.60       47.32     18.65 o 
  11   5   5     1193.33     1078.16    106.08 o 
  13   5   5      576.63      548.82     80.50 o 
  15   5   5      162.22      166.48     33.41 o 
  17   5   5        1.22        4.81     29.73 o 
  19   5   5      578.64      412.49     84.53 o 
  21   5   5      205.54      249.68     68.32 o 
 -18   6   5      252.98      285.25     67.04 o 
 -16   6   5        0.95       10.82     20.25 o 
 -14   6   5      299.81      307.27     49.88 o 
 -12   6   5      501.26      439.26     57.20 o 
 -10   6   5     1365.11     1456.42    101.57 o 
  -8   6   5     2821.84     2770.92    111.75 o 
  -6   6   5      742.39      839.29     66.10 o 
  -4   6   5      868.83     1011.62     87.90 o 
  -2   6   5      243.92      276.77     57.89 o 
   0   6   5      442.95      463.77     60.35 o 
   2   6   5     2069.06     2054.58    123.84 o 
   4   6   5      479.78      604.34     56.69 o 
   6   6   5     1392.35     1446.77    127.01 o 
   8   6   5      729.91      751.03     73.58 o 
  10   6   5       17.27       24.89     23.35 o 
  12   6   5      228.41      266.33     59.73 o 
  14   6   5       27.72       14.18     24.42 o 
  16   6   5       27.38       49.17     57.79 o 
  18   6   5       23.39       18.72     24.60 o 
 -15   7   5      360.58      247.88     47.80 o 
 -13   7   5       69.54       53.53     23.69 o 
 -11   7   5      979.70     1057.94     94.55 o 
  -9   7   5      363.07      366.54     54.12 o 
  -7   7   5      133.32      128.55     32.37 o 
  -5   7   5     2635.43     2774.23    162.83 o 
  -3   7   5      698.21      682.28     82.30 o 
  -1   7   5       80.44       88.02     33.09 o 
   1   7   5      389.34      425.31    110.84 o 
   3   7   5     2857.19     2929.24    173.05 o 
   5   7   5       16.47       42.70     24.74 o 
   7   7   5       13.91        2.44     21.45 o 
   9   7   5     2067.83     2140.48    159.94 o 
  11   7   5      189.68      161.79     50.25 o 
  13   7   5      891.22     1072.06    122.75 o 
  15   7   5      117.86       84.26     38.80 o 
 -10   8   5       32.16       39.80     30.52 o 
  -8   8   5      534.48      614.87     98.75 o 
  -6   8   5       96.15       71.14     38.01 o 
  -4   8   5      183.18      176.09     47.07 o 
  -2   8   5       67.20      104.48     37.33 o 
   0   8   5       50.45       39.81     31.50 o 
   2   8   5      598.21      517.34     79.14 o 
   4   8   5      768.71      830.25    101.58 o 
   6   8   5      223.29      183.96     51.05 o 
   8   8   5        0.04       -0.74     17.72 o 
  10   8   5       48.59       98.80     40.85 o 
 -26   0   6     1361.12     1246.09    206.91 o 
 -24   0   6     1189.81     1301.25    200.94 o 
 -22   0   6       60.56      124.59     65.22 o 
 -20   0   6      320.00      370.53     97.94 o 
 -18   0   6     8406.10     8919.04    236.84 o 
 -16   0   6       41.67       45.26     21.86 o 
 -14   0   6      205.57      394.31     46.88 o 
 -12   0   6     7816.18     7896.63    240.91 o 
 -10   0   6    29444.02    31684.93    258.79 o 
  -8   0   6     4376.36     4349.23     88.94 o 
  -6   0   6     8095.16     7948.78    110.00 o 
  -4   0   6    54733.11    53487.54    755.57 o 
  -2   0   6    22967.72    22125.20    153.40 o 
   0   0   6      763.46     1053.38     43.47 o 
   2   0   6     6925.57     7101.19    101.11 o 
   4   0   6    12803.15    12352.02    124.68 o 
   6   0   6      384.24      433.42     29.45 o 
   8   0   6     7297.91     6559.44    249.68 o 
  10   0   6     7632.85     8013.23    338.20 o 
  12   0   6    16401.72    15358.99    360.58 o 
  14   0   6     3651.94     3597.09    263.56 o 
  16   0   6    17499.23    17800.88    627.93 o 
  18   0   6     3305.77     2817.22    266.65 o 
  20   0   6     6625.56     6544.93    427.49 o 
  22   0   6        0.19      -36.70     44.71 o 
  24   0   6      391.80      341.31    114.20 o 
 -25   1   6      160.67       96.30     41.28 o 
 -23   1   6      133.19       94.64     36.15 o 
 -21   1   6      435.94      516.40     85.25 o 
 -19   1   6      158.05      178.13     31.44 o 
 -17   1   6      771.55      675.42     46.32 o 
 -15   1   6     4997.31     4942.91    100.74 o 
 -13   1   6      520.87      491.41     29.48 o 
 -11   1   6       13.17       16.20      6.96 o 
  -9   1   6     1542.69     1675.20     52.30 o 
  -7   1   6      731.74      670.35     40.45 o 
  -5   1   6    13859.16    13293.08    151.13 o 
  -3   1   6    50193.95    48312.66    207.43 o 
  -1   1   6     1625.65     1515.19     64.54 o 
   1   1   6    31340.53    30328.14    208.38 o 
   3   1   6      376.92      387.49     19.84 o 
   5   1   6    16326.62    16569.60    181.91 o 
   7   1   6        5.67        7.48      4.33 o 
   9   1   6      795.42      694.55     40.91 o 
  11   1   6      362.27      362.60     34.62 o 
  13   1   6        9.66       18.37      8.53 o 
  15   1   6     2234.97     2230.12     60.83 o 
  17   1   6      717.38      696.67    157.44 o 
  19   1   6     1618.76     1869.68    159.45 o 
  21   1   6     2525.47     2429.93    248.60 o 
  23   1   6       29.37       54.06     40.63 o 
  25   1   6     2360.57     3005.73    234.56 o 
 -24   2   6       38.06       -8.95     59.74 o 
 -22   2   6        1.42      -30.08     31.31 o 
 -20   2   6       15.98       16.44     31.06 o 
 -18   2   6        3.05       -7.41     16.59 o 
 -16   2   6      812.93      787.87     60.39 o 
 -14   2   6        0.28       -6.83      7.44 o 
 -12   2   6       78.85       60.07     22.33 o 
 -10   2   6     5344.19     6035.17    130.00 o 
  -8   2   6      240.79      253.26     24.91 o 
  -6   2   6     4865.43     5151.17     99.16 o 
  -4   2   6       39.93       38.63      8.01 o 
  -2   2   6     5576.35     5448.20    114.02 o 
   0   2   6     8116.59     8112.38     83.02 o 
   2   2   6     2852.37     2936.04     64.46 o 
   4   2   6      407.44      374.43     28.79 o 
   6   2   6     4778.21     4989.45    122.07 o 
   8   2   6     5755.21     6008.55    150.85 o 
  10   2   6      311.30      412.52     60.81 o 
  12   2   6      854.27      804.86     68.29 o 
  14   2   6      854.96      885.53     95.39 o 
  16   2   6     2886.66     3074.51    125.12 o 
  18   2   6       22.35       14.00     15.54 o 
  20   2   6     1910.84     1984.38    168.80 o 
  22   2   6      518.07      721.36    167.24 o 
  24   2   6     1966.21     2375.58    205.74 o 
 -23   3   6        3.01       22.01     26.74 o 
 -21   3   6      329.06      372.15     71.34 o 
 -19   3   6      221.82      299.88     41.19 o 
 -17   3   6      706.65      760.14     57.44 o 
 -15   3   6     1721.16     1827.91     96.90 o 
 -13   3   6      932.60      948.24     53.46 o 
 -11   3   6        2.86        0.97      8.19 o 
  -9   3   6     1488.69     1524.46     66.03 o 
  -7   3   6     9675.46     9591.68    153.44 o 
  -5   3   6     4026.76     3916.73     89.41 o 
  -3   3   6      466.52      587.61     28.88 o 
  -1   3   6      511.38      540.96     29.02 o 
   1   3   6     5353.22     5711.46    165.45 o 
   3   3   6        1.23       17.24      9.11 o 
   5   3   6      870.84     1041.50     56.82 o 
   7   3   6     5201.66     5376.93    125.63 o 
   9   3   6      464.32      599.92     55.57 o 
  11   3   6      644.87      600.50     73.21 o 
  13   3   6      245.43      306.99     33.69 o 
  15   3   6      110.34      226.12     53.02 o 
  17   3   6       72.83       98.16     39.80 o 
  19   3   6      792.77      943.87     81.42 o 
  21   3   6        4.07       24.08     35.18 o 
  23   3   6      146.91      218.88     63.62 o 
 -22   4   6      673.30      909.74    119.35 o 
 -20   4   6      623.30      599.29     93.73 o 
 -18   4   6     2416.34     2382.77    160.41 o 
 -16   4   6       71.19       73.03     23.57 o 
 -14   4   6      267.30      223.53     44.40 o 
 -12   4   6      885.44      928.89     78.23 o 
 -10   4   6     2154.43     2288.44     90.61 o 
  -8   4   6     1178.01     1109.13     54.09 o 
  -6   4   6     1977.28     2054.90     75.29 o 
  -4   4   6     2592.74     3041.90     80.26 o 
  -2   4   6      487.23      484.64     41.25 o 
   0   4   6     3242.31     3343.98    127.90 o 
   2   4   6      942.26      862.69     49.71 o 
   4   4   6     2730.62     2572.08     92.42 o 
   6   4   6     9728.90     9507.11    242.83 o 
   8   4   6      270.45      223.57     41.21 o 
  10   4   6     3388.85     3146.82    133.65 o 
  12   4   6      968.73      794.90    153.11 o 
  14   4   6        8.81       20.39     25.51 o 
  16   4   6        9.41       25.27     40.87 o 
  18   4   6      734.46      556.13    114.97 o 
  20   4   6      592.68      696.83    104.23 o 
  22   4   6      196.74      185.96     57.98 o 
 -21   5   6     1120.42     1215.59    137.74 o 
 -19   5   6        1.10       -3.56     23.65 o 
 -17   5   6      768.93      768.18     75.35 o 
 -15   5   6      471.15      458.35     56.45 o 
 -13   5   6       57.34       66.48     24.15 o 
 -11   5   6      171.46      227.90     33.06 o 
  -9   5   6     1287.11     1294.70     71.77 o 
  -7   5   6     1611.37     1503.59     83.62 o 
  -5   5   6     2991.01     3199.65    129.30 o 
  -3   5   6      725.62      671.75     50.54 o 
  -1   5   6     2249.27     2334.35    117.39 o 
   1   5   6      546.42      576.82     45.79 o 
   3   5   6      590.19      630.56     62.92 o 
   5   5   6     2843.13     2779.96    140.15 o 
   7   5   6        1.00       38.49     33.01 o 
   9   5   6       62.63       35.76     35.52 o 
  11   5   6       17.02       35.05     26.53 o 
  13   5   6     1740.54     1659.21    138.78 o 
  15   5   6     1155.96     1080.14     83.42 o 
  17   5   6      588.52      725.92    101.37 o 
  19   5   6      441.70      482.47     89.35 o 
 -18   6   6      681.89      794.45    106.98 o 
 -16   6   6        6.68       -7.01     35.35 o 
 -14   6   6      516.99      599.90     70.79 o 
 -12   6   6     1328.29     1349.00    100.08 o 
 -10   6   6      385.71      472.39     62.84 o 
  -8   6   6      733.28      649.18     54.07 o 
  -6   6   6       17.18       18.19     14.23 o 
  -4   6   6       28.34       45.58     66.84 o 
  -2   6   6       68.15      127.84     34.23 o 
   0   6   6        1.29      -32.61     32.61 o 
   2   6   6       18.15       11.47     16.10 o 
   4   6   6      124.01      141.92     35.18 o 
   6   6   6     1797.93     1847.16    101.93 o 
   8   6   6      471.32      507.54     60.61 o 
  10   6   6      182.82      204.39     50.85 o 
  12   6   6      199.83      209.64     55.55 o 
  14   6   6      106.44      105.48     33.03 o 
  16   6   6     2208.76     2482.51    190.28 o 
  18   6   6       61.15       93.08     46.68 o 
 -15   7   6       83.91      119.09     42.75 o 
 -13   7   6        0.18       10.00     28.11 o 
 -11   7   6     1221.76     1228.58    100.98 o 
  -9   7   6     1067.46     1133.71     94.12 o 
  -7   7   6     2550.75     2554.87    137.53 o 
  -5   7   6      871.36      894.02     74.29 o 
  -3   7   6      258.46      185.37     44.64 o 
  -1   7   6      176.68      148.51     39.45 o 
   1   7   6      118.82      112.37     37.09 o 
   3   7   6      103.99      114.53     38.47 o 
   5   7   6      564.58      684.52     88.35 o 
   7   7   6      468.00      446.70    127.77 o 
   9   7   6       27.53       64.45     62.66 o 
  11   7   6       36.94       54.37     30.27 o 
  13   7   6        0.63       46.09     43.29 o 
  15   7   6       82.63      125.17     49.86 o 
 -10   8   6      571.71      468.43     87.71 o 
  -8   8   6        0.11       -3.19     25.42 o 
  -6   8   6      104.27      106.44     38.68 o 
  -4   8   6      410.17      408.58    109.58 o 
  -2   8   6        0.53       40.95     41.67 o 
   0   8   6      155.34      152.97     43.87 o 
   2   8   6      274.27      374.13    111.88 o 
   4   8   6      464.22      320.58     65.93 o 
   6   8   6      796.39      901.05    108.85 o 
   8   8   6      119.03      154.31     88.56 o 
  10   8   6      383.15      523.80     86.52 o 
 -25   1   7        5.59       37.39     28.76 o 
 -23   1   7       18.20      -25.99     25.99 o 
 -21   1   7      914.18      906.46    109.11 o 
 -19   1   7     1765.28     1705.39     91.19 o 
 -17   1   7      363.28      299.99     31.19 o 
 -15   1   7      271.03      350.67     28.85 o 
 -13   1   7     2341.79     2532.67     68.71 o 
 -11   1   7      215.86      256.11     20.79 o 
  -9   1   7        7.09       14.59      7.10 o 
  -7   1   7     8402.01     8231.43    101.76 o 
  -5   1   7      367.37      309.33     19.37 o 
  -3   1   7     8090.03     7609.39     82.83 o 
  -1   1   7    72206.72    70952.15    453.80 o 
   1   1   7     8262.82     7327.36    214.65 o 
   3   1   7      732.76      704.94     29.65 o 
   5   1   7      962.65     1111.61     74.88 o 
   7   1   7    25365.96    25806.87    179.89 o 
   9   1   7     4128.54     4251.70    131.31 o 
  11   1   7      460.13      525.74     41.97 o 
  13   1   7      304.02      264.55     29.90 o 
  15   1   7     5832.58     5729.74    207.39 o 
  17   1   7        2.42       11.83     28.26 o 
  19   1   7     6609.71     6731.53    301.40 o 
  21   1   7      645.23      838.60    114.52 o 
  23   1   7     1034.98     1030.65    133.09 o 
 -24   2   7      157.46      167.96     54.90 o 
 -22   2   7      392.80      378.87     74.78 o 
 -20   2   7       11.44       30.20     33.37 o 
 -18   2   7     1250.16     1394.51     81.67 o 
 -16   2   7      321.24      303.77     39.80 o 
 -14   2   7     3818.84     3463.64    110.54 o 
 -12   2   7     7799.07     7793.66    158.99 o 
 -10   2   7     4353.40     4169.78    108.42 o 
  -8   2   7      184.73       71.72     13.98 o 
  -6   2   7       77.54      102.72     14.38 o 
  -4   2   7      252.83      209.95     16.68 o 
  -2   2   7     5353.41     5285.05    149.73 o 
   0   2   7     9809.61     9646.56    218.94 o 
   2   2   7      370.55      397.51     22.16 o 
   4   2   7     9808.01    10148.83    199.80 o 
   6   2   7     1921.29     1833.92    102.57 o 
   8   2   7     5038.78     5479.47    196.64 o 
  10   2   7       37.82       55.83     15.06 o 
  12   2   7    11627.39    11259.16    254.49 o 
  14   2   7    15350.79    15044.40    272.17 o 
  16   2   7     1228.41     1153.49     77.56 o 
  18   2   7      293.44      380.00     49.13 o 
  20   2   7     1346.67     1423.82    285.86 o 
  22   2   7      537.03      534.54     94.68 o 
  24   2   7     1596.19     1835.11    226.64 o 
 -23   3   7      166.34      218.72     61.10 o 
 -21   3   7      292.76      349.14     72.10 o 
 -19   3   7     2381.98     2256.63    111.13 o 
 -17   3   7      335.02      413.49     76.53 o 
 -15   3   7      959.48     1028.46    104.25 o 
 -13   3   7      810.40      752.18     47.71 o 
 -11   3   7      224.77      159.43     24.90 o 
  -9   3   7      145.87      127.22     19.32 o 
  -7   3   7     3014.09     2996.66     84.65 o 
  -5   3   7       15.68        5.25      7.84 o 
  -3   3   7      844.16      804.67     30.40 o 
  -1   3   7    15219.50    16090.23    203.23 o 
   1   3   7     1859.19     1482.42     51.02 o 
   3   3   7      367.48      340.34     37.65 o 
   5   3   7     9980.48    10801.35    234.51 o 
   7   3   7      746.18      602.11     45.84 o 
   9   3   7       61.03       35.98     15.32 o 
  11   3   7     2862.61     3045.50    164.73 o 
  13   3   7      571.50      625.34     35.97 o 
  15   3   7      302.06      243.78     54.93 o 
  17   3   7      466.29      462.81     56.77 o 
  19   3   7       34.10       10.40     18.56 o 
  21   3   7       45.64       52.68     34.33 o 
  23   3   7      709.20      590.71    102.98 o 
 -22   4   7      147.19      135.25     49.30 o 
 -20   4   7       99.07      152.40     55.39 o 
 -18   4   7      424.68      454.67     54.95 o 
 -16   4   7      158.57      103.72     28.29 o 
 -14   4   7        9.91       -6.21     17.89 o 
 -12   4   7     2596.42     2525.58    107.80 o 
 -10   4   7      229.47      230.03     29.40 o 
  -8   4   7        0.26       22.71     11.02 o 
  -6   4   7      251.88      294.81     26.54 o 
  -4   4   7      252.38      283.40     23.20 o 
  -2   4   7     1101.28     1254.47     56.80 o 
   0   4   7     2010.44     1991.45     94.22 o 
   2   4   7     1653.63     1704.78     96.52 o 
   4   4   7      231.43      278.02     31.95 o 
   6   4   7     1505.69     1443.79     81.34 o 
   8   4   7      299.61      313.67     76.50 o 
  10   4   7      142.94      113.26     35.97 o 
  12   4   7      399.66      379.14     85.24 o 
  14   4   7        8.45       -0.80     12.26 o 
  16   4   7      620.54      716.98     93.58 o 
  18   4   7      526.93      504.78     85.10 o 
  20   4   7       61.50       80.19     33.92 o 
  22   4   7        9.84      -17.89     25.36 o 
 -21   5   7      371.95      384.14     77.96 o 
 -19   5   7      940.00      993.24    118.00 o 
 -17   5   7      107.96       91.07     29.50 o 
 -15   5   7      524.83      419.08     54.74 o 
 -13   5   7      387.97      352.48     48.51 o 
 -11   5   7      930.78      805.44     58.87 o 
  -9   5   7     6994.02     6670.13    160.29 o 
  -7   5   7      977.96      939.20     57.35 o 
  -5   5   7       16.91       18.02     11.69 o 
  -3   5   7      166.12      165.91     25.13 o 
  -1   5   7      268.76      284.65     33.32 o 
   1   5   7     3346.41     3131.93    119.54 o 
   3   5   7      473.31      424.73     59.81 o 
   5   5   7      970.62      901.78     80.15 o 
   7   5   7     5661.57     5445.92    209.83 o 
   9   5   7      501.98      539.90     56.55 o 
  11   5   7      469.96      433.45     68.80 o 
  13   5   7       46.21       74.68     44.37 o 
  15   5   7       34.65       45.20     22.86 o 
  17   5   7      129.93      134.27     49.36 o 
  19   5   7     1707.76     1736.05    275.88 o 
 -18   6   7       44.66       24.00     25.84 o 
 -16   6   7      315.56      357.18     53.95 o 
 -14   6   7      539.96      641.24    102.64 o 
 -12   6   7     1669.17     1508.90    125.67 o 
 -10   6   7      656.67      708.14     70.15 o 
  -8   6   7     1839.81     1892.22     90.07 o 
  -6   6   7     5504.15     5410.77    147.09 o 
  -4   6   7      158.42      174.09     28.77 o 
  -2   6   7      131.27       55.15     41.74 o 
   0   6   7      150.90      163.27     35.42 o 
   2   6   7     2379.97     2419.36    131.36 o 
   4   6   7      436.12      431.65     66.76 o 
   6   6   7     1093.78     1007.37     75.17 o 
   8   6   7     1233.88     1259.16     95.48 o 
  10   6   7      368.38      364.30     65.00 o 
  12   6   7     2304.05     2462.21    173.68 o 
  14   6   7      346.50      373.71     92.98 o 
  16   6   7       12.89       -5.70     44.41 o 
  18   6   7     2053.30     2489.51    199.59 o 
 -15   7   7       17.90       80.65     46.12 o 
 -13   7   7        0.67       31.93     25.54 o 
 -11   7   7      196.48      256.34     47.86 o 
  -9   7   7      585.41      644.92     70.85 o 
  -7   7   7      282.44      309.10     50.50 o 
  -5   7   7      181.71      159.03     35.11 o 
  -3   7   7      524.78      536.46    118.67 o 
  -1   7   7       59.61       10.10     33.81 o 
   1   7   7     1142.59     1229.79    109.99 o 
   3   7   7      253.47      208.31     91.14 o 
   5   7   7     2380.30     2596.20    165.60 o 
   7   7   7       71.38      131.51     40.10 o 
   9   7   7       21.00       37.29     29.96 o 
  11   7   7     1090.90     1114.65    121.16 o 
  13   7   7       86.94       69.16     37.11 o 
  15   7   7      191.80      286.93     67.50 o 
 -10   8   7      259.16      217.97     61.08 o 
  -8   8   7      568.13      656.15    155.58 o 
  -6   8   7      427.55      461.60     87.72 o 
  -4   8   7        3.27      -35.97     35.97 o 
  -2   8   7       17.04      -35.59     40.36 o 
   0   8   7      166.33       76.58     55.26 o 
   2   8   7       56.15      135.50     69.06 o 
   4   8   7       12.78       47.03     72.59 o 
   6   8   7      252.65      278.08     61.81 o 
   8   8   7      978.00      924.62    110.49 o 
  10   8   7      226.95      141.75     74.01 o 
 -26   0   8     2235.53     2175.97    270.74 o 
 -24   0   8     1567.54     1661.43    224.49 o 
 -22   0   8     2294.38     2267.10    247.87 o 
 -20   0   8       16.98      -13.23     32.48 o 
 -18   0   8      958.08      950.51     82.93 o 
 -16   0   8     1177.49      996.27     82.44 o 
 -14   0   8      663.07      634.20     62.75 o 
 -12   0   8     3992.57     4070.10    127.71 o 
 -10   0   8     5657.85     6265.98    121.65 o 
  -8   0   8      580.63      500.60     32.49 o 
  -6   0   8     8153.96     7312.20    112.42 o 
  -4   0   8       84.08       64.93     12.40 o 
  -2   0   8    63563.48    62728.46    355.44 o 
   0   0   8     9010.76     9261.94    114.87 o 
   2   0   8    13304.20    12805.00    220.24 o 
   4   0   8     6990.46     6449.56     95.51 o 
   6   0   8      170.98      166.61     19.54 o 
   8   0   8     2256.03     2139.52     66.49 o 
  10   0   8    18458.80    17838.15   1132.95 o 
  12   0   8      786.34      765.88     82.55 o 
  14   0   8       11.98      -37.17     37.17 o 
  16   0   8     1733.69     1777.82    203.23 o 
  18   0   8      307.81      232.80     84.63 o 
  20   0   8     1490.21     1649.02    219.46 o 
  22   0   8      986.18     1167.22    192.95 o 
  24   0   8      972.21     1008.26    193.54 o 
 -25   1   8      147.38      113.74     67.48 o 
 -23   1   8      149.14       80.80    109.07 o 
 -21   1   8        1.96       26.95     32.32 o 
 -19   1   8     4708.47     4864.51    159.66 o 
 -17   1   8      213.91      216.21     35.05 o 
 -15   1   8      615.57      698.24     40.71 o 
 -13   1   8     3035.27     3130.43     73.72 o 
 -11   1   8      219.28      216.79     19.86 o 
  -9   1   8     5390.79     5617.05     93.13 o 
  -7   1   8     2762.99     2582.70     54.31 o 
  -5   1   8     8983.53     9021.39    105.88 o 
  -3   1   8    45982.63    46359.29    196.03 o 
  -1   1   8      259.49      299.21     55.01 o 
   1   1   8    39030.62    38187.61    477.83 o 
   3   1   8      236.87      179.18     17.79 o 
   5   1   8      438.07      389.39     22.82 o 
   7   1   8     5023.46     5043.71     84.15 o 
   9   1   8       19.70       13.81      7.67 o 
  11   1   8      292.35      250.76     47.91 o 
  13   1   8     3100.41     3005.09    100.63 o 
  15   1   8     2399.44     2449.75    125.41 o 
  17   1   8     2223.37     2302.91    167.00 o 
  19   1   8     1881.25     2047.48    473.92 o 
  21   1   8      265.02      267.45     64.94 o 
  23   1   8       93.26      122.33     47.87 o 
 -24   2   8       97.49      104.96     45.84 o 
 -22   2   8      298.95      340.56     71.20 o 
 -20   2   8       32.70        0.23     25.77 o 
 -18   2   8      294.46      325.87     42.64 o 
 -16   2   8       32.95       41.27     18.01 o 
 -14   2   8      338.38      371.37     42.80 o 
 -12   2   8       37.39       56.45     13.33 o 
 -10   2   8      158.82       66.84     19.00 o 
  -8   2   8     1100.68     1137.33     47.04 o 
  -6   2   8      231.37      235.78     19.79 o 
  -4   2   8     5004.60     5166.13     66.90 o 
  -2   2   8     6123.56     6546.97    171.80 o 
   0   2   8     1550.66     1503.87     45.44 o 
   2   2   8       13.31        8.44      4.83 o 
   4   2   8        2.32        8.84      7.14 o 
   6   2   8    11048.35    11834.19    219.45 o 
   8   2   8     1872.95     2109.96     61.29 o 
  10   2   8     5210.54     5817.41    109.46 o 
  12   2   8      346.64      369.92     37.92 o 
  14   2   8      783.89     1071.08     74.55 o 
  16   2   8      544.84      561.11     59.40 o 
  18   2   8       24.93       23.27     14.58 o 
  20   2   8        0.65        2.61     25.99 o 
  22   2   8      455.24      299.25     74.42 o 
  24   2   8       44.63      104.27     46.36 o 
 -23   3   8      153.18      202.22     57.47 o 
 -21   3   8      964.92     1064.37    120.58 o 
 -19   3   8     2427.63     2105.67    135.45 o 
 -17   3   8      168.41      270.05     58.66 o 
 -15   3   8     1218.37     1206.20     80.48 o 
 -13   3   8     3230.98     2866.25    105.18 o 
 -11   3   8      100.64      100.00     17.04 o 
  -9   3   8       13.63       14.68     10.16 o 
  -7   3   8      412.49      290.81     26.25 o 
  -5   3   8     4151.31     4428.63     89.93 o 
  -3   3   8    11315.10    12698.50    177.85 o 
  -1   3   8      115.96      152.79     17.45 o 
   1   3   8     5784.61     6291.05    102.30 o 
   3   3   8     3660.53     3946.96    117.06 o 
   5   3   8     3851.44     4302.46    111.87 o 
   7   3   8      212.38      183.87     24.19 o 
   9   3   8     7179.61     7110.99    233.92 o 
  11   3   8     1484.50     1538.46    118.82 o 
  13   3   8      338.51      391.95     28.70 o 
  15   3   8     1209.87     1157.98     85.79 o 
  17   3   8     1763.09     1758.13    125.75 o 
  19   3   8      138.74      131.95     60.37 o 
  21   3   8      187.44      135.00     50.02 o 
  23   3   8      283.97      406.82     86.77 o 
 -22   4   8       16.83       55.06     39.42 o 
 -20   4   8      266.61      318.12     65.94 o 
 -18   4   8      113.24       53.88     25.95 o 
 -16   4   8      846.08      755.40     69.14 o 
 -14   4   8       15.49       41.62     19.70 o 
 -12   4   8      356.45      362.48     39.10 o 
 -10   4   8      660.54      622.05     46.66 o 
  -8   4   8      237.22      351.14     37.27 o 
  -6   4   8     6595.79     6677.32    120.60 o 
  -4   4   8      989.58      960.95     45.62 o 
  -2   4   8     9173.40     9448.91    149.41 o 
   0   4   8     1148.74      984.84     46.99 o 
   2   4   8     1043.73      999.85     51.38 o 
   4   4   8      501.32      484.92     40.46 o 
   6   4   8      407.98      420.41     52.80 o 
   8   4   8     1854.37     1892.78    187.29 o 
  10   4   8     7737.88     7381.12    259.66 o 
  12   4   8      561.06      539.57     73.31 o 
  14   4   8      144.69      118.93     25.34 o 
  16   4   8        2.26      -30.84     34.34 o 
  18   4   8      542.89      539.63     65.39 o 
  20   4   8        0.12       41.23     29.53 o 
  22   4   8      165.88      266.12     65.60 o 
 -21   5   8        9.83      132.70     45.66 o 
 -19   5   8      349.05      389.04     73.25 o 
 -17   5   8     1354.03     1602.96    108.98 o 
 -15   5   8      495.54      480.43     57.57 o 
 -13   5   8      492.46      531.19     59.67 o 
 -11   5   8      184.22      164.27     27.40 o 
  -9   5   8     3198.80     3164.38    109.42 o 
  -7   5   8     1808.20     1765.62     76.70 o 
  -5   5   8      782.87      860.55     51.21 o 
  -3   5   8     2132.89     2270.09     87.92 o 
  -1   5   8      200.71      186.04     48.16 o 
   1   5   8     1505.01     1520.82    104.99 o 
   3   5   8      331.27      329.47     35.93 o 
   5   5   8     7101.55     6980.87    220.56 o 
   7   5   8     4495.37     4306.63    187.84 o 
   9   5   8     4600.61     4387.54    160.03 o 
  11   5   8      706.32      731.93    103.86 o 
  13   5   8     2629.44     2798.54    181.40 o 
  15   5   8     1174.32     1299.37    130.21 o 
  17   5   8      211.18      120.37     49.68 o 
  19   5   8      324.39      281.05     71.85 o 
 -18   6   8       36.00      -17.44     23.63 o 
 -16   6   8      507.04      537.79     66.47 o 
 -14   6   8      645.05      738.91     76.37 o 
 -12   6   8       26.96       15.78     19.03 o 
 -10   6   8      101.96      115.25     29.58 o 
  -8   6   8     2033.76     1886.54     88.48 o 
  -6   6   8       63.22       58.04     31.45 o 
  -4   6   8      299.50      317.39     33.98 o 
  -2   6   8        0.61       -3.45      8.75 o 
   0   6   8      229.77      169.24     54.64 o 
   2   6   8       62.46      102.20     29.60 o 
   4   6   8     2216.63     2149.52    195.60 o 
   6   6   8     1255.32     1103.10     78.17 o 
   8   6   8      713.71      821.35     78.99 o 
  10   6   8     1363.42     1259.57    118.90 o 
  12   6   8       28.66       85.13     37.18 o 
  14   6   8        0.00      -16.85     40.20 o 
  16   6   8        2.54      -19.04     27.16 o 
  18   6   8       41.16      148.78     51.76 o 
 -15   7   8        6.96      -24.75     70.52 o 
 -13   7   8       69.67       73.54     38.19 o 
 -11   7   8      847.16      765.18    105.36 o 
  -9   7   8        4.81      -13.09     16.71 o 
  -7   7   8      596.74      594.94     64.86 o 
  -5   7   8       50.24       18.84     14.55 o 
  -3   7   8        2.78        4.16     15.46 o 
  -1   7   8       32.60       37.85     35.01 o 
   1   7   8        0.36      -22.35     43.22 o 
   3   7   8      640.97      736.89     86.40 o 
   5   7   8       19.18       92.80     34.06 o 
   7   7   8      224.47      197.13     65.26 o 
   9   7   8      446.60      437.55     73.92 o 
  11   7   8      134.08      115.71     43.79 o 
  13   7   8       48.40       58.78     37.58 o 
 -10   8   8       47.78       92.54     71.86 o 
  -8   8   8      265.57      218.66     99.05 o 
  -6   8   8     1288.13     1650.97    197.67 o 
  -4   8   8       68.89       42.68     31.73 o 
  -2   8   8        0.15      -26.46     30.90 o 
   0   8   8      586.72      543.80    130.95 o 
   2   8   8      279.43      243.57     89.29 o 
   4   8   8       91.04      241.10     87.81 o 
   6   8   8       56.14       -2.98     46.14 o 
   8   8   8      339.70      244.20     93.83 o 
 -25   1   9      122.66       96.53     41.75 o 
 -23   1   9     1056.68     1102.00    125.39 o 
 -21   1   9       99.23       94.53     36.02 o 
 -19   1   9      378.40      279.31     50.80 o 
 -17   1   9        1.44       -2.73     15.83 o 
 -15   1   9      111.48       73.12     26.47 o 
 -13   1   9     2555.49     2611.53     96.61 o 
 -11   1   9       32.37       51.53     14.82 o 
  -9   1   9     2232.18     2278.07     60.39 o 
  -7   1   9     6117.25     6073.28     84.61 o 
  -5   1   9       61.13       37.69      6.73 o 
  -3   1   9     9036.47     8937.98     83.68 o 
  -1   1   9     9280.56     9011.01    175.53 o 
   1   1   9     2539.75     2289.83     44.42 o 
   3   1   9     4911.47     4683.72     70.76 o 
   5   1   9      750.41      704.42     31.65 o 
   7   1   9     7564.25     8552.25    114.09 o 
   9   1   9      647.81      550.78     29.42 o 
  11   1   9      243.99      179.80     28.70 o 
  13   1   9     3069.61     3134.29    105.11 o 
  15   1   9       15.96       14.95     13.17 o 
  17   1   9       22.97       16.58     26.38 o 
  19   1   9      870.63      939.95    115.64 o 
  21   1   9      503.58      424.09     85.52 o 
  23   1   9     1538.95     1765.33    351.02 o 
 -24   2   9     1166.18     1159.14    132.85 o 
 -22   2   9     1115.77     1044.77    120.59 o 
 -20   2   9     1433.01     1422.89     88.20 o 
 -18   2   9      905.12      849.49     57.79 o 
 -16   2   9     4492.69     4269.08    145.56 o 
 -14   2   9     4857.89     4864.61    116.60 o 
 -12   2   9      172.52      167.89     21.31 o 
 -10   2   9      648.20      619.97     37.80 o 
  -8   2   9     1237.59     1262.92     45.69 o 
  -6   2   9     1435.89     1554.67     46.03 o 
  -4   2   9      904.83     1028.84     28.37 o 
  -2   2   9     4890.18     5471.10    211.20 o 
   0   2   9     2106.70     2597.05     56.40 o 
   2   2   9     9216.48     9635.51    130.85 o 
   4   2   9     8075.82     7930.15    166.11 o 
   6   2   9      820.11      663.98     37.02 o 
   8   2   9      794.57      689.89     36.33 o 
  10   2   9     4354.62     4139.00    144.85 o 
  12   2   9     4133.20     4150.80    136.43 o 
  14   2   9     9227.71     8999.87    213.97 o 
  16   2   9       18.16       15.83     13.20 o 
  18   2   9     1330.84     1309.03     80.68 o 
  20   2   9     1426.81     1482.09    148.57 o 
  22   2   9     2724.75     2649.81    247.97 o 
  24   2   9      321.53      457.52     91.06 o 
 -23   3   9      120.25      103.91     46.07 o 
 -21   3   9        2.51       -9.29     25.69 o 
 -19   3   9       90.13      120.46     26.62 o 
 -17   3   9      685.21      700.10     63.68 o 
 -15   3   9     2580.21     2475.28    116.83 o 
 -13   3   9     1229.45     1235.65     68.96 o 
 -11   3   9        9.21       -5.54      7.88 o 
  -9   3   9     1512.60     1487.06     64.32 o 
  -7   3   9        2.33       11.94      7.68 o 
  -5   3   9     4170.60     3776.44     79.34 o 
  -3   3   9    23394.37    24853.32    187.93 o 
  -1   3   9       86.69       29.72     10.98 o 
   1   3   9     4183.30     3993.23     74.57 o 
   3   3   9     5098.10     4614.38    104.04 o 
   5   3   9     1116.57     1261.38     60.75 o 
   7   3   9       98.52       46.75     13.98 o 
   9   3   9      180.61      251.45     46.98 o 
  11   3   9      617.48      708.11     56.25 o 
  13   3   9        0.70       -4.16     20.11 o 
  15   3   9      793.65      845.28     74.06 o 
  17   3   9      259.53      281.65     44.81 o 
  19   3   9      788.61      647.59     96.29 o 
  21   3   9      784.22      891.52    182.48 o 
  23   3   9      624.88      813.84    163.24 o 
 -22   4   9      663.37      516.90     90.45 o 
 -20   4   9     1098.96      969.64    114.36 o 
 -18   4   9       22.98       54.00     23.84 o 
 -16   4   9      133.91      149.31     31.94 o 
 -14   4   9      175.98      197.37     31.94 o 
 -12   4   9     1592.44     1575.32     78.07 o 
 -10   4   9     6378.71     6211.77    145.34 o 
  -8   4   9     1709.72     1547.53     67.40 o 
  -6   4   9      339.15      391.15     31.34 o 
  -4   4   9      806.33      874.59     41.54 o 
  -2   4   9       77.79       81.60     13.73 o 
   0   4   9      268.86      316.06     59.02 o 
   2   4   9       53.37       24.80     14.53 o 
   4   4   9      157.31      152.36     20.46 o 
   6   4   9       17.35       12.30      8.66 o 
   8   4   9    11425.24    11498.74    300.39 o 
  10   4   9      100.79      222.60     47.40 o 
  12   4   9     1384.77     1299.84    113.55 o 
  14   4   9      830.42      806.11     94.65 o 
  16   4   9      170.40      284.73     47.35 o 
  18   4   9      503.30      470.23     62.08 o 
  20   4   9       82.45       30.89     33.40 o 
 -21   5   9       42.07       27.19     73.09 o 
 -19   5   9      195.54      290.82     70.18 o 
 -17   5   9      274.98      234.64     57.34 o 
 -15   5   9      165.39      120.60     50.86 o 
 -13   5   9       24.21       18.10     27.23 o 
 -11   5   9      343.46      284.52     33.62 o 
  -9   5   9      324.72      318.87     33.96 o 
  -7   5   9       76.70       76.96     16.49 o 
  -5   5   9      411.93      435.52     35.18 o 
  -3   5   9      139.02       85.21     14.00 o 
  -1   5   9      537.73      526.88     38.90 o 
   1   5   9     1873.09     1888.47     76.95 o 
   3   5   9     3059.67     3182.24    108.35 o 
   5   5   9     2196.24     2055.78    119.81 o 
   7   5   9    14932.67    14530.49    776.07 o 
   9   5   9       74.68       73.21     23.48 o 
  11   5   9     1350.52     1366.79    120.71 o 
  13   5   9        8.88        0.71     20.10 o 
  15   5   9       28.30       35.73     35.38 o 
  17   5   9      210.99      242.57     92.11 o 
  19   5   9      119.20      170.09     55.71 o 
 -18   6   9      203.37      246.70     61.78 o 
 -16   6   9       34.51       18.86     17.41 o 
 -14   6   9      453.52      628.39     70.12 o 
 -12   6   9      193.74      175.61     37.67 o 
 -10   6   9       71.19       77.52     24.14 o 
  -8   6   9     1661.25     1561.00     78.73 o 
  -6   6   9     1628.95     1494.56     74.40 o 
  -4   6   9       76.08       76.51     21.35 o 
  -2   6   9      165.15      148.15     27.40 o 
   0   6   9     1916.45     1751.85    105.76 o 
   2   6   9     2689.06     2705.40    132.73 o 
   4   6   9     1796.39     1589.21    136.77 o 
   6   6   9     2526.85     2887.62    177.36 o 
   8   6   9     1934.61     1991.84    142.89 o 
  10   6   9      483.17      505.34     76.32 o 
  12   6   9      225.12      321.39     65.51 o 
  14   6   9       45.07        6.78     20.32 o 
  16   6   9      938.93      970.21    119.92 o 
 -15   7   9       82.07       23.76     60.89 o 
 -13   7   9       43.23       27.90     46.44 o 
 -11   7   9     2854.33     2860.42    203.62 o 
  -9   7   9      101.13      151.45     49.46 o 
  -7   7   9      103.84       75.87     89.14 o 
  -5   7   9      103.64       88.21     25.96 o 
  -3   7   9       21.44       94.60     25.72 o 
  -1   7   9     2019.65     1921.96    223.21 o 
   1   7   9      441.90      353.04     97.35 o 
   3   7   9      130.71       96.07     35.50 o 
   5   7   9      850.01      853.71     94.43 o 
   7   7   9      177.58      101.51     41.61 o 
   9   7   9      338.46      394.26     70.99 o 
  11   7   9       28.39       32.14     30.66 o 
  13   7   9     1531.39     1623.07    152.76 o 
 -10   8   9      518.71      526.68     96.48 o 
  -8   8   9       65.03       34.67     49.60 o 
  -6   8   9      365.30      392.11     85.93 o 
  -4   8   9      362.32      498.45     89.27 o 
  -2   8   9       65.65       15.34     43.97 o 
   0   8   9      518.61      623.70    102.68 o 
   2   8   9        7.62      -46.43     47.18 o 
   4   8   9       75.02       94.25     70.17 o 
   6   8   9        7.75      -17.74     59.77 o 
   8   8   9       59.75      179.58     83.32 o 
 -26   0  10       74.74       15.01     35.78 o 
 -24   0  10       31.34       60.80     51.64 o 
 -22   0  10        5.98       44.28     43.28 o 
 -20   0  10      774.44      846.98    142.74 o 
 -18   0  10     3908.03      698.49   1965.62 o 
 -16   0  10      919.67      195.66    414.65 o 
 -14   0  10     6773.09     6758.91    211.74 o 
 -12   0  10      643.64      599.24     42.09 o 
 -10   0  10      680.21      510.71     36.62 o 
  -8   0  10     6830.34     6415.60    119.64 o 
  -6   0  10      832.92      643.20     34.72 o 
  -4   0  10      523.75      558.38     28.10 o 
  -2   0  10    73763.71    73221.86    807.70 o 
   0   0  10     1841.02     1738.73     55.93 o 
   2   0  10     6856.47     6859.85    104.42 o 
   4   0  10      108.32      117.08     14.92 o 
   6   0  10        0.23        3.57      6.86 o 
   8   0  10     1314.95     1230.95     62.97 o 
  10   0  10     5090.66     5427.22    131.65 o 
  12   0  10     5448.62     5582.26    316.53 o 
  14   0  10     1333.05     1080.26    151.25 o 
  16   0  10      527.61      392.93     98.61 o 
  18   0  10      437.09      389.55    103.67 o 
  20   0  10      160.16      155.82     75.44 o 
  22   0  10     3049.49     2962.33    312.64 o 
  24   0  10      400.30      345.58    115.24 o 
 -25   1  10      179.32      135.56     49.65 o 
 -23   1  10      181.23      167.37     51.43 o 
 -21   1  10       39.02       35.66     41.77 o 
 -19   1  10     1406.37     1278.93    120.51 o 
 -17   1  10        5.48       -1.40     12.01 o 
 -15   1  10       61.99       61.62     14.08 o 
 -13   1  10     4126.72     3847.54    110.90 o 
 -11   1  10       13.49       19.35      7.02 o 
  -9   1  10       78.40       48.33      8.61 o 
  -7   1  10      587.53      639.05     28.09 o 
  -5   1  10    18785.11    18520.19    144.98 o 
  -3   1  10      849.67      744.93     24.05 o 
  -1   1  10     8849.72     9211.32    160.65 o 
   1   1  10    12614.89    12605.81     96.88 o 
   3   1  10     6265.77     5900.45    112.75 o 
   5   1  10     6466.65     6602.10    100.91 o 
   7   1  10     6807.42     7489.28    218.73 o 
   9   1  10      355.53      302.36     23.65 o 
  11   1  10       94.47      100.16     19.46 o 
  13   1  10     6287.98     6240.23    225.16 o 
  15   1  10     1417.77     1272.50     62.56 o 
  17   1  10      767.04      737.08     97.80 o 
  19   1  10      173.51      116.15     65.43 o 
  21   1  10      660.52      742.49    108.93 o 
  23   1  10        3.19       32.11     28.25 o 
 -24   2  10       22.73       43.99     31.37 o 
 -22   2  10       63.41       59.76     37.94 o 
 -20   2  10     1105.71     1206.47     83.38 o 
 -18   2  10      539.90      599.68     50.43 o 
 -16   2  10       38.03       25.68     11.40 o 
 -14   2  10      818.61      911.05     58.42 o 
 -12   2  10     2216.30     2238.91     86.11 o 
 -10   2  10      444.43      411.98     31.03 o 
  -8   2  10      241.56      242.54     23.48 o 
  -6   2  10     4277.43     4695.51     85.28 o 
  -4   2  10      451.68      383.04     21.52 o 
  -2   2  10      496.13      453.63     48.33 o 
   0   2  10     2582.95     2642.44    101.31 o 
   2   2  10     4322.92     4811.95     82.53 o 
   4   2  10      929.26      869.99     37.16 o 
   6   2  10     5155.05     5712.46    145.00 o 
   8   2  10      643.51      684.85     36.79 o 
  10   2  10      245.12      258.16     26.88 o 
  12   2  10       20.08       20.93      7.18 o 
  14   2  10       15.95       12.27     14.30 o 
  16   2  10      485.35      461.21     49.26 o 
  18   2  10      721.82      590.25     53.61 o 
  20   2  10       84.99       87.70     46.04 o 
  22   2  10       80.00      187.47     59.32 o 
 -23   3  10        1.39       26.48     33.51 o 
 -21   3  10       36.20       50.92     27.12 o 
 -19   3  10      549.28      526.89     57.71 o 
 -17   3  10      389.02      363.27     48.47 o 
 -15   3  10     1122.29     1102.94     78.25 o 
 -13   3  10     1125.39     1094.16     65.17 o 
 -11   3  10      131.09      133.82     19.77 o 
  -9   3  10      645.38      613.72     36.25 o 
  -7   3  10     6158.46     6089.64    114.92 o 
  -5   3  10       29.46       19.81      6.99 o 
  -3   3  10      514.76      463.31     28.26 o 
  -1   3  10        2.63        1.68      4.12 o 
   1   3  10      334.26      313.62     20.43 o 
   3   3  10     3093.49     2992.52     76.82 o 
   5   3  10    15912.65    15790.82    268.16 o 
   7   3  10      284.81      243.25     27.61 o 
   9   3  10     4368.29     4514.57    152.32 o 
  11   3  10     1103.15     1128.60     59.65 o 
  13   3  10      146.93       92.36     16.55 o 
  15   3  10     1676.19     1975.07    168.25 o 
  17   3  10       35.43       68.68     31.67 o 
  19   3  10       43.54      119.62     48.77 o 
  21   3  10      633.40      695.96    160.38 o 
 -22   4  10       16.37        1.55     36.03 o 
 -20   4  10      711.02      681.62    147.21 o 
 -18   4  10      590.37      715.22     69.55 o 
 -16   4  10        0.30       12.12     15.45 o 
 -14   4  10     1173.92     1119.77     69.23 o 
 -12   4  10      356.72      342.64     39.72 o 
 -10   4  10     4242.60     3953.99    114.56 o 
  -8   4  10     6793.95     6929.49    138.88 o 
  -6   4  10     2173.17     2163.40     69.49 o 
  -4   4  10        8.87        6.28      8.74 o 
  -2   4  10    11356.15    11302.60    178.87 o 
   0   4  10      549.03      608.18     30.10 o 
   2   4  10       51.44       64.17     12.00 o 
   4   4  10       15.92       -1.16      8.95 o 
   6   4  10     1497.69     1454.67     76.96 o 
   8   4  10     5023.14     4659.19    210.24 o 
  10   4  10     3804.77     3576.43    182.94 o 
  12   4  10     1193.78     1033.88    101.21 o 
  14   4  10      127.99       76.64     23.49 o 
  16   4  10     1128.86     1131.94     93.26 o 
  18   4  10     1771.94     1728.55    118.89 o 
  20   4  10      407.30      410.11     82.43 o 
 -21   5  10     1106.12     1329.50    141.15 o 
 -19   5  10     1071.81     1338.06    133.92 o 
 -17   5  10        0.25       22.02     18.65 o 
 -15   5  10      121.68      129.89     45.75 o 
 -13   5  10       37.33       47.06     20.39 o 
 -11   5  10      210.13      182.51     29.27 o 
  -9   5  10     1205.78     1110.82     62.43 o 
  -7   5  10      644.94      533.26     40.41 o 
  -5   5  10      730.07      740.79     43.97 o 
  -3   5  10      256.16      274.26     22.47 o 
  -1   5  10      544.00      524.59     34.99 o 
   1   5  10     2512.40     2636.75     87.79 o 
   3   5  10     5806.95     5776.53    142.93 o 
   5   5  10       39.81       25.61     26.94 o 
   7   5  10     2248.63     2126.52    165.12 o 
   9   5  10      969.08      920.03     73.53 o 
  11   5  10      168.28      190.93     44.30 o 
  13   5  10     1812.47     1701.97    144.23 o 
  15   5  10      184.14      103.36     47.00 o 
  17   5  10       40.30       -8.07     19.65 o 
  19   5  10     1233.96     1514.09    156.96 o 
 -18   6  10      441.65      459.52     98.93 o 
 -16   6  10      126.51      137.46     35.50 o 
 -14   6  10      317.41      422.49     57.57 o 
 -12   6  10      399.90      409.89     54.14 o 
 -10   6  10       78.57       81.31     25.27 o 
  -8   6  10      287.00      325.99     45.70 o 
  -6   6  10      990.60      900.23     56.57 o 
  -4   6  10     1099.08     1009.91     57.11 o 
  -2   6  10      541.58      498.21     33.32 o 
   0   6  10      458.06      457.30     41.16 o 
   2   6  10       16.87       -5.36     10.59 o 
   4   6  10     1469.11     1429.08    103.77 o 
   6   6  10       81.58       88.05     47.87 o 
   8   6  10      922.81      837.80     92.13 o 
  10   6  10      407.75      285.64     57.93 o 
  12   6  10      287.94      250.97     59.81 o 
  14   6  10      384.96      381.68     75.09 o 
  16   6  10      791.40      950.97     97.58 o 
 -15   7  10      404.79      476.69     85.00 o 
 -13   7  10       13.49       38.91     31.40 o 
 -11   7  10       41.03       19.78     27.75 o 
  -9   7  10       60.88      120.48     46.27 o 
  -7   7  10      488.59      567.64     93.36 o 
  -5   7  10      391.52      374.83     73.14 o 
  -3   7  10      181.81       38.89     78.24 o 
  -1   7  10       12.06        5.70    139.63 o 
   1   7  10      845.86      877.75    154.09 o 
   3   7  10      327.92      250.21     87.00 o 
   5   7  10      719.09      955.52    100.04 o 
   7   7  10      152.95      161.00     44.60 o 
   9   7  10      425.13      340.65     64.15 o 
  11   7  10       25.90      -19.35    100.19 o 
  13   7  10        3.85       20.64     33.45 o 
 -10   8  10      610.18      726.12    112.99 o 
  -8   8  10     1923.85     2096.95    274.12 o 
  -6   8  10      367.91      272.76     73.43 o 
  -4   8  10      223.16      210.43     62.21 o 
  -2   8  10       72.50        9.96     37.31 o 
   0   8  10      279.85      339.75     91.04 o 
   2   8  10      143.81       51.67     89.53 o 
   4   8  10      685.13      684.99    151.60 o 
   6   8  10      232.54      235.99     91.53 o 
   8   8  10      209.32      265.86     97.55 o 
 -25   1  11      309.96      228.78     76.74 o 
 -23   1  11       64.93       17.77     21.25 o 
 -21   1  11     1426.29     1461.52    195.93 o 
 -19   1  11        1.36       -7.43     13.82 o 
 -17   1  11      317.66      320.97     42.66 o 
 -15   1  11     2448.56     2319.63    105.26 o 
 -13   1  11     1665.82     1753.14     68.10 o 
 -11   1  11     7922.63     7946.13    126.26 o 
  -9   1  11      322.88      481.95     26.88 o 
  -7   1  11       23.13       26.17      6.75 o 
  -5   1  11      197.21      220.12     17.98 o 
  -3   1  11    12021.23    12229.33    100.48 o 
  -1   1  11      126.72      158.13     12.01 o 
   1   1  11     1253.86     1248.86     32.05 o 
   3   1  11       76.82       98.14     11.15 o 
   5   1  11     1702.48     2039.16     58.55 o 
   7   1  11     1371.51     1505.76     52.24 o 
   9   1  11     2668.97     2586.32     72.27 o 
  11   1  11     4251.97     4267.22    128.90 o 
  13   1  11      943.91     1067.24     64.13 o 
  15   1  11       29.71       25.59     11.22 o 
  17   1  11     6353.60     6739.48    308.44 o 
  19   1  11     1678.33     1803.45    160.97 o 
  21   1  11       91.10      159.01     53.95 o 
  23   1  11      373.63      301.49     74.56 o 
 -24   2  11      240.19      311.02     80.94 o 
 -22   2  11      248.92      258.54     61.11 o 
 -20   2  11     1206.72     1227.43     85.41 o 
 -18   2  11      496.71      513.01     48.83 o 
 -16   2  11       16.75       21.22     16.11 o 
 -14   2  11      171.59      139.68     19.02 o 
 -12   2  11     1884.64     1961.78     81.26 o 
 -10   2  11       36.09       25.66      9.32 o 
  -8   2  11      198.22      123.96     30.07 o 
  -6   2  11     8627.87     8797.67    117.21 o 
  -4   2  11    11178.20    11208.18    299.87 o 
  -2   2  11      357.02      480.26     60.25 o 
   0   2  11    12256.85    11068.50    228.45 o 
   2   2  11     9242.61     9400.60    127.03 o 
   4   2  11      107.21       46.10     10.75 o 
   6   2  11     1480.42     1438.98     64.73 o 
   8   2  11     5141.31     4993.24    101.63 o 
  10   2  11     3213.23     3296.76     91.01 o 
  12   2  11     3799.91     3683.81    107.16 o 
  14   2  11       59.00       42.44     18.91 o 
  16   2  11      491.58      415.33     57.58 o 
  18   2  11       51.30       37.09     47.34 o 
  20   2  11       68.42       85.65     42.57 o 
  22   2  11     1797.24     1926.18    181.73 o 
 -23   3  11        0.20        2.15     27.33 o 
 -21   3  11      650.25      642.81    126.97 o 
 -19   3  11       16.43       17.34     15.59 o 
 -17   3  11      281.98      273.11     41.09 o 
 -15   3  11     4359.75     4465.53    158.45 o 
 -13   3  11      765.76      703.40     52.24 o 
 -11   3  11     2002.74     1854.73     79.33 o 
  -9   3  11     6771.18     7095.23    145.48 o 
  -7   3  11     3569.07     3303.77    145.12 o 
  -5   3  11     4071.14     3753.77     97.71 o 
  -3   3  11     4723.18     5210.80    186.19 o 
  -1   3  11     1008.06      965.84     80.41 o 
   1   3  11     5411.17     5329.99    195.22 o 
   3   3  11      726.95      847.52     50.83 o 
   5   3  11      515.05      449.53     33.69 o 
   7   3  11      291.22      277.24     33.07 o 
   9   3  11      930.16      856.07     53.00 o 
  11   3  11      119.90       84.45     17.75 o 
  13   3  11     2777.58     2902.55     91.68 o 
  15   3  11     1276.38     1449.55     97.71 o 
  17   3  11      742.64      778.77     72.70 o 
  19   3  11      817.11      942.24    117.11 o 
  21   3  11      914.77     1033.87    130.19 o 
 -22   4  11      336.04      327.60     72.13 o 
 -20   4  11      725.28      841.47    107.08 o 
 -18   4  11      331.73      378.67     52.28 o 
 -16   4  11       35.66       33.02     23.21 o 
 -14   4  11      771.89      738.14     68.76 o 
 -12   4  11     1608.10     1517.32     75.37 o 
 -10   4  11      155.15      138.83     24.12 o 
  -8   4  11       13.86        6.02     10.96 o 
  -6   4  11       20.03       34.43      9.55 o 
  -4   4  11      830.52      755.62     38.87 o 
  -2   4  11      169.01      214.81     22.68 o 
   0   4  11      222.75      240.60     17.73 o 
   2   4  11     4410.77     4276.77    128.93 o 
   4   4  11      917.85      941.11     50.42 o 
   6   4  11     3045.32     3035.50    100.15 o 
   8   4  11     1012.17     1122.76     92.18 o 
  10   4  11     1435.68     1311.23     91.72 o 
  12   4  11       26.56       36.56     14.14 o 
  14   4  11      433.58      362.72     50.70 o 
  16   4  11        4.40        0.05     30.02 o 
  18   4  11        0.00        4.74     22.55 o 
  20   4  11      280.68      323.33     74.22 o 
 -21   5  11      105.60       74.23     37.82 o 
 -19   5  11        5.53        2.56     38.75 o 
 -17   5  11        9.04       27.91     19.42 o 
 -15   5  11      854.20     1001.33     84.89 o 
 -13   5  11       15.12        0.82     17.16 o 
 -11   5  11      153.54      137.14     23.73 o 
  -9   5  11       29.47       18.49      9.61 o 
  -7   5  11     1522.97     1441.99     63.77 o 
  -5   5  11       27.46       13.43      6.98 o 
  -3   5  11        3.79      -10.47     16.84 o 
  -1   5  11      832.34      843.83     49.56 o 
   1   5  11     3283.66     3230.96     88.67 o 
   3   5  11     4777.13     4702.30    119.57 o 
   5   5  11     2327.75     2283.84    226.81 o 
   7   5  11     6053.95     5788.56    216.08 o 
   9   5  11      228.51      230.45     41.12 o 
  11   5  11      379.93      319.11     56.19 o 
  13   5  11      433.62      272.77     64.31 o 
  15   5  11      180.43      171.47     41.22 o 
  17   5  11      900.90     1081.59    101.17 o 
  19   5  11        0.09      -45.71     50.61 o 
 -18   6  11       90.16      177.18     78.08 o 
 -16   6  11      288.12      274.25     63.87 o 
 -14   6  11      133.35      116.11     29.22 o 
 -12   6  11      176.28      106.37     38.75 o 
 -10   6  11      162.65      140.99     30.82 o 
  -8   6  11       45.41       74.42     25.88 o 
  -6   6  11     1013.27     1043.99     57.66 o 
  -4   6  11      595.45      632.43     62.15 o 
  -2   6  11     1736.95     1820.37     59.49 o 
   0   6  11      747.35      747.77     46.81 o 
   2   6  11     1072.76     1136.84     61.82 o 
   4   6  11        0.38       36.14     38.12 o 
   6   6  11        0.29       26.28     25.26 o 
   8   6  11      174.59      230.83     48.73 o 
  10   6  11     1263.52     1290.36    121.69 o 
  12   6  11      247.00      206.84     46.53 o 
  14   6  11      450.78      433.37     64.77 o 
  16   6  11        0.83        0.53     23.50 o 
 -15   7  11      185.46      247.28     60.96 o 
 -13   7  11      452.60      484.68     86.11 o 
 -11   7  11        1.16       66.78     36.46 o 
  -9   7  11     1528.08     1489.41    200.84 o 
  -7   7  11     1299.97     1214.23    152.64 o 
  -5   7  11      131.77       63.64    120.97 o 
  -3   7  11       21.31       23.05     25.28 o 
  -1   7  11     1778.96     1720.37    167.89 o 
   1   7  11       18.74       42.31     32.21 o 
   3   7  11       95.28       26.00     37.33 o 
   5   7  11      612.68      688.88     84.54 o 
   7   7  11      141.13       94.05     37.11 o 
   9   7  11      427.56      407.50     72.37 o 
  11   7  11      772.80      767.83     85.97 o 
  13   7  11        6.03       31.73     30.45 o 
 -10   8  11      138.79      136.04     55.23 o 
  -8   8  11      757.31      747.51    114.60 o 
  -6   8  11      359.77      532.58     99.09 o 
  -4   8  11       11.99       32.62     32.61 o 
  -2   8  11      189.35      189.58     59.06 o 
   0   8  11      330.10      265.26     97.24 o 
   2   8  11      631.64      739.84    113.03 o 
   4   8  11     1448.73     1459.00    160.55 o 
   6   8  11      748.54      774.71    120.53 o 
   8   8  11       35.55       47.68     41.21 o 
 -26   0  12      151.48      351.66    108.49 o 
 -24   0  12       13.69      -34.32     40.31 o 
 -22   0  12      938.16      920.56    159.83 o 
 -20   0  12     5465.49     5462.38    356.32 o 
 -18   0  12      669.62      860.58    135.50 o 
 -16   0  12      533.53      531.03     97.40 o 
 -14   0  12     6218.41     6077.90    199.51 o 
 -12   0  12     1358.35     1503.31     79.97 o 
 -10   0  12      666.06      771.97     46.86 o 
  -8   0  12     3707.75     3498.11     91.68 o 
  -6   0  12       91.89      203.40     21.60 o 
  -4   0  12     5280.01     5731.45    111.18 o 
  -2   0  12      925.90      942.26     43.69 o 
   0   0  12     2442.08     2686.39     67.84 o 
   2   0  12        0.29        6.91      7.18 o 
   4   0  12    10162.30    10808.03    148.41 o 
   6   0  12    22595.97    24308.98    301.30 o 
   8   0  12     1543.12     2045.31     77.24 o 
  10   0  12     1459.81     1323.92     78.84 o 
  12   0  12     4074.14     4136.49    103.84 o 
  14   0  12     2954.77     2646.07    239.81 o 
  16   0  12       27.21       62.39     41.60 o 
  18   0  12      834.70      855.80    156.69 o 
  20   0  12     2185.34     2193.20    259.96 o 
  22   0  12     3680.76     4464.98    389.62 o 
 -25   1  12        4.83       15.35     27.77 o 
 -23   1  12        0.05       22.27     26.88 o 
 -21   1  12     1059.82     1053.39    115.23 o 
 -19   1  12      758.41      694.26     68.17 o 
 -17   1  12        2.76        8.07     17.94 o 
 -15   1  12        0.65        3.93     11.64 o 
 -13   1  12        0.43        2.01      8.91 o 
 -11   1  12        5.55       18.96      9.88 o 
  -9   1  12      697.93      571.88     31.96 o 
  -7   1  12     3968.34     3993.01     72.16 o 
  -5   1  12     4990.76     4721.70     73.41 o 
  -3   1  12    29754.82    29098.56    163.50 o 
  -1   1  12     3982.03     4450.48     62.25 o 
   1   1  12      406.20      490.00     21.02 o 
   3   1  12    11482.83    11840.67    109.03 o 
   5   1  12     2509.89     2515.11     66.98 o 
   7   1  12     4855.50     4810.50     95.69 o 
   9   1  12      534.68      585.54     36.51 o 
  11   1  12     3038.65     2932.85    150.01 o 
  13   1  12     2673.81     2668.23    103.03 o 
  15   1  12     1585.25     1521.39     71.60 o 
  17   1  12     3298.14     3104.70    201.92 o 
  19   1  12      138.15      122.74     48.63 o 
  21   1  12        0.19      -29.98     34.58 o 
  23   1  12      552.79      509.86     97.82 o 
 -24   2  12      129.17      109.79     86.98 o 
 -22   2  12       18.63       20.41     26.63 o 
 -20   2  12      949.17     1020.87     80.29 o 
 -18   2  12      135.52      120.19     30.65 o 
 -16   2  12      278.30      298.32     43.08 o 
 -14   2  12      287.65      259.92     28.03 o 
 -12   2  12      160.43      136.02     29.41 o 
 -10   2  12       57.21       39.27     13.96 o 
  -8   2  12        1.29        0.96      6.54 o 
  -6   2  12      364.63      355.32     26.86 o 
  -4   2  12     5745.55     5913.00    160.31 o 
  -2   2  12     1176.54     1042.56    160.98 o 
   0   2  12     4284.66     4364.99     87.48 o 
   2   2  12     4187.91     4350.04     97.48 o 
   4   2  12      494.47      420.11     26.77 o 
   6   2  12     4380.09     4987.01     99.86 o 
   8   2  12      447.92      415.69     30.02 o 
  10   2  12     2820.23     3119.72     91.50 o 
  12   2  12       14.65       25.57     13.28 o 
  14   2  12     1027.98     1039.71     75.52 o 
  16   2  12      822.40      940.60     71.76 o 
  18   2  12      440.50      497.46     82.99 o 
  20   2  12       47.02       20.77     49.11 o 
  22   2  12        2.16       10.51     67.20 o 
 -23   3  12      637.19      685.17    102.28 o 
 -21   3  12      209.56      153.61     49.79 o 
 -19   3  12      388.92      348.49     49.52 o 
 -17   3  12      737.94      700.38     66.17 o 
 -15   3  12      172.21      233.20     37.95 o 
 -13   3  12     2086.16     2016.81     88.76 o 
 -11   3  12     1884.54     1995.12    119.68 o 
  -9   3  12      175.75      247.26     21.87 o 
  -7   3  12       76.24       91.90     14.61 o 
  -5   3  12     1069.91      952.11     50.93 o 
  -3   3  12    11981.56    12944.19    298.03 o 
  -1   3  12      142.71      220.60     40.00 o 
   1   3  12        1.72        6.69      6.46 o 
   3   3  12      536.06      615.03     33.38 o 
   5   3  12     1293.13      995.55     50.00 o 
   7   3  12     2081.05     1986.54     68.84 o 
   9   3  12     1333.28     1554.83     86.40 o 
  11   3  12     1763.02     1795.58     77.99 o 
  13   3  12     2673.97     2818.82     92.29 o 
  15   3  12      940.70     1112.71     86.46 o 
  17   3  12      737.06      475.78     81.59 o 
  19   3  12       11.64       18.07     92.72 o 
  21   3  12       15.28       -0.69     18.54 o 
 -22   4  12      573.12      707.40    103.83 o 
 -20   4  12     1718.23     1873.04    156.90 o 
 -18   4  12       44.09       51.96     22.28 o 
 -16   4  12       12.85      -11.81     16.84 o 
 -14   4  12      658.59      635.17     51.94 o 
 -12   4  12      765.61      756.47     52.96 o 
 -10   4  12      423.13      410.65     36.53 o 
  -8   4  12     2191.94     2047.38     71.22 o 
  -6   4  12      291.41      362.38     25.56 o 
  -4   4  12     3625.33     3483.59     96.99 o 
  -2   4  12        1.20        2.95     22.23 o 
   0   4  12      168.95      138.66     29.85 o 
   2   4  12     2103.45     2217.30     68.93 o 
   4   4  12      607.72      605.69     40.39 o 
   6   4  12       69.04       92.14     20.35 o 
   8   4  12     1529.10     1547.26    109.77 o 
  10   4  12     5155.96     4829.68    170.27 o 
  12   4  12      391.13      363.63     39.26 o 
  14   4  12      901.79      995.36     84.69 o 
  16   4  12      212.37      180.76     39.35 o 
  18   4  12     1680.01     1859.38    164.21 o 
  20   4  12      173.23      296.05     71.20 o 
 -21   5  12       10.89       13.82     94.18 o 
 -19   5  12       50.64      100.03     30.16 o 
 -17   5  12      162.68      160.59     37.53 o 
 -15   5  12       39.00       42.98     19.74 o 
 -13   5  12      864.45      858.21     74.63 o 
 -11   5  12        6.39       42.50     13.85 o 
  -9   5  12     1219.59     1199.82     61.42 o 
  -7   5  12      777.90      872.55     47.31 o 
  -5   5  12      123.00      145.28     17.68 o 
  -3   5  12     1973.67     2020.91     51.19 o 
  -1   5  12        0.49        4.80      3.60 o 
   1   5  12     3504.35     3543.18     88.38 o 
   3   5  12     7553.90     7327.82    209.88 o 
   5   5  12      322.93      273.84     38.43 o 
   7   5  12     1615.06     1595.59     97.81 o 
   9   5  12       63.99       66.63     19.59 o 
  11   5  12     1979.53     1871.79    118.73 o 
  13   5  12      856.82      843.78     82.94 o 
  15   5  12      155.58      192.90     46.14 o 
  17   5  12        1.64       31.83     40.44 o 
  19   5  12       52.98       57.65     75.00 o 
 -18   6  12      184.95      245.22     57.73 o 
 -16   6  12       14.36        8.60     39.39 o 
 -14   6  12      209.24      245.44     42.55 o 
 -12   6  12      283.59      227.65     39.55 o 
 -10   6  12      113.29       40.37     18.65 o 
  -8   6  12        8.26       13.68     25.32 o 
  -6   6  12     1248.45     1234.78    108.33 o 
  -4   6  12      177.98      145.18     22.24 o 
  -2   6  12       93.06      134.58     15.31 o 
   0   6  12      225.59      239.84     25.63 o 
   2   6  12       62.02       54.09     15.56 o 
   4   6  12      362.98      227.84     72.93 o 
   6   6  12       13.72       51.67     31.88 o 
   8   6  12        1.07       42.69     27.17 o 
  10   6  12       31.09        1.13     21.00 o 
  12   6  12     1023.31      968.94     91.51 o 
  14   6  12       39.75       49.87     30.00 o 
  16   6  12      680.30      731.21     88.28 o 
 -15   7  12      171.01      161.19     67.67 o 
 -13   7  12      223.08       86.75     44.70 o 
 -11   7  12      135.36      131.28     55.77 o 
  -9   7  12       52.43       44.77     38.42 o 
  -7   7  12      189.01      138.66     84.76 o 
  -5   7  12      104.89       42.41     76.23 o 
  -3   7  12     1300.07     1665.93    156.75 o 
  -1   7  12      187.16      164.25     54.32 o 
   1   7  12       12.93       -3.79     30.12 o 
   3   7  12      441.64      495.56     88.60 o 
   5   7  12     2026.15     2084.74    126.31 o 
   7   7  12      167.49      102.32     36.65 o 
   9   7  12     2421.42     2341.13    143.08 o 
  11   7  12      686.70      652.35     78.42 o 
  13   7  12      520.14      422.04     91.67 o 
 -10   8  12       33.88      123.67     52.12 o 
  -8   8  12      627.34      858.33    122.79 o 
  -6   8  12     1015.34      818.27    120.00 o 
  -4   8  12      644.20      547.28    201.93 o 
  -2   8  12      933.13     1267.95    148.14 o 
   0   8  12      231.68      233.62     79.32 o 
   2   8  12      105.15      182.48     63.13 o 
   4   8  12       70.63        7.48     91.64 o 
   6   8  12       15.39      -42.51     42.51 o 
 -25   1  13       74.98       29.56     62.00 o 
 -23   1  13        0.70       11.49     24.83 o 
 -21   1  13       52.11       72.41     33.93 o 
 -19   1  13      525.70      555.40     80.50 o 
 -17   1  13     2428.14     2407.31     99.63 o 
 -15   1  13       53.63       65.82     24.10 o 
 -13   1  13      235.18      207.09     27.17 o 
 -11   1  13     7915.12     7513.66    137.36 o 
  -9   1  13      151.75      123.73     37.39 o 
  -7   1  13       91.69      120.43     12.21 o 
  -5   1  13    14770.16    15965.23    138.30 o 
  -3   1  13     9027.99     9414.59    104.60 o 
  -1   1  13     8331.99     9003.80     88.93 o 
   1   1  13      994.18      995.06     33.63 o 
   3   1  13      632.43      822.81     29.96 o 
   5   1  13      271.03      224.58     18.74 o 
   7   1  13     9671.13    10399.08    159.86 o 
   9   1  13     9605.22     9909.45    144.73 o 
  11   1  13     2345.73     2048.85     61.60 o 
  13   1  13        6.00       16.43     12.72 o 
  15   1  13      481.98      569.99     45.45 o 
  17   1  13     1745.60     1708.19    151.52 o 
  19   1  13        2.18       -0.51     29.64 o 
  21   1  13      548.43      685.93    150.70 o 
  23   1  13       10.66       31.53     32.58 o 
 -24   2  13      595.09      677.87    101.28 o 
 -22   2  13       62.67       -4.92     47.72 o 
 -20   2  13       36.33       25.32     34.03 o 
 -18   2  13     2214.98     2031.34    110.44 o 
 -16   2  13    11948.17    11860.74    255.12 o 
 -14   2  13      516.77      512.80     40.11 o 
 -12   2  13      100.79      122.44     19.66 o 
 -10   2  13     1978.30     1860.68     67.50 o 
  -8   2  13     1302.96     1452.68     54.25 o 
  -6   2  13     9754.60     9981.35    164.59 o 
  -4   2  13    37689.15    37634.20    273.47 o 
  -2   2  13     6639.69     7564.14    292.93 o 
   0   2  13    33582.70    32812.00    690.45 o 
   2   2  13      690.23      676.18     38.24 o 
   4   2  13      722.04      699.27     35.38 o 
   6   2  13      125.01       83.94     12.99 o 
   8   2  13      808.49      799.16     89.38 o 
  10   2  13      199.88      223.86     26.30 o 
  12   2  13       18.24       22.38     10.27 o 
  14   2  13     1570.06     1694.78     96.75 o 
  16   2  13       36.57        6.59     11.49 o 
  18   2  13     1525.08     1383.49    140.02 o 
  20   2  13     1636.54     1446.75    190.60 o 
  22   2  13      646.22     2564.86   1474.75 o 
 -23   3  13       36.22       19.84     27.24 o 
 -21   3  13     1153.97     1071.09    119.86 o 
 -19   3  13      133.96      113.59     28.35 o 
 -17   3  13      664.01      763.34     69.19 o 
 -15   3  13      116.29      164.86     32.84 o 
 -13   3  13      969.34      985.37     62.25 o 
 -11   3  13     1075.77      958.34     57.35 o 
  -9   3  13      761.36      826.26     40.67 o 
  -7   3  13      444.39      494.49     42.99 o 
  -5   3  13      215.42      165.00     30.69 o 
  -3   3  13     2513.18     2383.78    130.12 o 
  -1   3  13      537.78      786.35     75.14 o 
   1   3  13      157.81      122.71     17.10 o 
   3   3  13      843.20      834.60     35.99 o 
   5   3  13     3513.26     3617.56     85.86 o 
   7   3  13     2175.92     2058.21     70.89 o 
   9   3  13      354.24      343.13     34.56 o 
  11   3  13     3814.31     3687.73    102.20 o 
  13   3  13     5519.97     5264.70    129.07 o 
  15   3  13       18.97      -20.09     26.55 o 
  17   3  13      406.44      396.16     52.94 o 
  19   3  13      808.10      740.65    107.06 o 
  21   3  13       65.67      142.13     52.53 o 
 -22   4  13        8.49       11.92     23.55 o 
 -20   4  13      119.23      126.20     32.28 o 
 -18   4  13     1242.28     1186.76     91.51 o 
 -16   4  13       89.61       91.85     25.73 o 
 -14   4  13       70.13       74.54     20.14 o 
 -12   4  13      127.30      105.62     19.33 o 
 -10   4  13     3219.74     3183.82     97.71 o 
  -8   4  13     1045.67     1056.83     60.27 o 
  -6   4  13     1054.20     1017.40     38.36 o 
  -4   4  13      310.93      279.27     52.01 o 
  -2   4  13      494.57      399.50     60.14 o 
   0   4  13       27.48       13.09      8.03 o 
   2   4  13     1322.44     1152.93     45.88 o 
   4   4  13      611.81      558.86     38.99 o 
   6   4  13     5593.21     5288.81    132.75 o 
   8   4  13      297.04      312.66     60.61 o 
  10   4  13     1516.93     1255.68     72.88 o 
  12   4  13       30.92       27.56     14.03 o 
  14   4  13      238.34      247.69     63.29 o 
  16   4  13       32.29       14.63     20.06 o 
  18   4  13      207.45      175.01     52.57 o 
  20   4  13      188.07      285.37     73.31 o 
 -21   5  13       14.92       43.01     60.37 o 
 -19   5  13     1396.94     1439.30    139.47 o 
 -17   5  13      489.66      483.64     61.30 o 
 -15   5  13        4.91        7.81     13.41 o 
 -13   5  13      273.71      302.32     61.80 o 
 -11   5  13       32.72       17.72     12.24 o 
  -9   5  13     1731.33     1544.83     67.01 o 
  -7   5  13      199.60      158.55     19.38 o 
  -5   5  13      467.98      392.32     28.08 o 
  -3   5  13      986.35      932.64    100.22 o 
  -1   5  13      107.59       93.66     18.31 o 
   1   5  13     2538.82     2495.58    127.14 o 
   3   5  13      606.82      633.86     41.53 o 
   5   5  13     3866.56     3658.01    135.95 o 
   7   5  13      975.84      966.35     75.95 o 
   9   5  13      892.29      738.50     59.31 o 
  11   5  13       21.94        2.76     17.65 o 
  13   5  13      101.10      105.16     34.18 o 
  15   5  13       79.47       64.51     31.53 o 
  17   5  13       19.66       -6.26     43.28 o 
 -18   6  13      411.34      511.88     86.14 o 
 -16   6  13       34.40       41.76     40.90 o 
 -14   6  13        3.11      -29.79     29.79 o 
 -12   6  13      105.79       96.95     38.49 o 
 -10   6  13     1152.11     1150.36     81.62 o 
  -8   6  13     1555.82     1772.09     92.83 o 
  -6   6  13        0.99      -14.96     20.96 o 
  -4   6  13        2.34       -8.23      8.74 o 
  -2   6  13      126.07      110.46     17.74 o 
   0   6  13      961.33      990.50     46.27 o 
   2   6  13      925.29      968.38     73.27 o 
   4   6  13      416.03      154.04    126.12 o 
   6   6  13      990.69     1042.23    172.36 o 
   8   6  13     8257.48     8001.49    245.00 o 
  10   6  13      438.10      456.28     62.01 o 
  12   6  13      934.07      891.86     90.01 o 
  14   6  13      198.44      247.15     48.48 o 
  16   6  13      610.64      631.02     81.67 o 
 -15   7  13       94.84      116.55     50.42 o 
 -13   7  13       18.16        5.94     38.40 o 
 -11   7  13        0.76      -28.42     53.86 o 
  -9   7  13      423.88      485.33     87.44 o 
  -7   7  13      772.81     1002.97    123.99 o 
  -5   7  13      798.29      767.09    109.59 o 
  -3   7  13      737.97      807.87    111.21 o 
  -1   7  13     1340.71     1594.16    154.96 o 
   1   7  13      384.78      398.07     85.14 o 
   3   7  13      352.90      314.33     75.11 o 
   5   7  13      695.32      695.55    105.85 o 
   7   7  13        1.05       -4.14     30.27 o 
   9   7  13      447.17      526.84     95.98 o 
  11   7  13      185.54      209.95     67.09 o 
  -8   8  13       90.36       55.29     32.80 o 
  -6   8  13      597.15      621.97    104.24 o 
  -4   8  13     1136.44     1101.39    137.90 o 
  -2   8  13        2.53       69.20     52.88 o 
   0   8  13     1062.43     1111.45    141.55 o 
   2   8  13     1243.15     1325.14    155.31 o 
   4   8  13      201.91      214.45     66.39 o 
   6   8  13       55.31      -48.12     48.12 o 
 -24   0  14      330.05      485.09    122.51 o 
 -22   0  14      967.33     1213.64    177.94 o 
 -20   0  14      147.80      153.31     60.56 o 
 -18   0  14        2.60      -13.25     19.23 o 
 -16   0  14      682.60      700.52    111.85 o 
 -14   0  14      389.47      446.55     58.32 o 
 -12   0  14     4669.73     4895.84    202.86 o 
 -10   0  14     3947.47     4313.27    128.78 o 
  -8   0  14       80.09       20.20      8.99 o 
  -6   0  14    14346.55    15924.44    212.66 o 
  -4   0  14     1134.15      989.06     49.32 o 
  -2   0  14    32243.13    33476.07    281.27 o 
   0   0  14    18038.97    18142.74    240.96 o 
   2   0  14    10115.36     9955.61    147.97 o 
   4   0  14      225.93      263.83     25.53 o 
   6   0  14     3201.54     2752.80     81.95 o 
   8   0  14     3072.24     3093.60    103.43 o 
  10   0  14     5188.27     5573.81    140.24 o 
  12   0  14    12886.60    12626.09    232.89 o 
  14   0  14       98.63      236.75     77.57 o 
  16   0  14      157.06      189.72     74.27 o 
  18   0  14      456.71      291.52    103.38 o 
  20   0  14      137.08      121.17     70.81 o 
  22   0  14       88.96      167.60     82.58 o 
 -25   1  14       65.49       60.96     40.25 o 
 -23   1  14      159.26      139.44     66.23 o 
 -21   1  14       53.41       82.95     34.93 o 
 -19   1  14       16.85        6.49     25.67 o 
 -17   1  14      602.04      733.81     64.98 o 
 -15   1  14      654.84      663.31     51.06 o 
 -13   1  14      379.20      352.61     35.76 o 
 -11   1  14     2368.22     2458.53    106.55 o 
  -9   1  14     1515.46     1565.92     58.64 o 
  -7   1  14     1713.92     1325.16    283.53 o 
  -5   1  14    16831.32    17418.16    147.31 o 
  -3   1  14      903.61     1062.56     33.52 o 
  -1   1  14       50.64      124.76     11.86 o 
   1   1  14     1543.29     1573.66     40.62 o 
   3   1  14     3799.32     4272.82     70.20 o 
   5   1  14      484.89      538.57     27.49 o 
   7   1  14       34.92       28.72     10.21 o 
   9   1  14      844.57      838.18     43.74 o 
  11   1  14      681.41      632.04     36.31 o 
  13   1  14     2436.77     2386.57    102.02 o 
  15   1  14       83.77       48.08     15.19 o 
  17   1  14      630.89      656.00     95.79 o 
  19   1  14     1238.06     1236.69    149.40 o 
  21   1  14      964.23      829.53    157.96 o 
  23   1  14      586.90      660.45    110.09 o 
 -24   2  14       29.17      -27.32     28.81 o 
 -22   2  14      504.56      461.65     81.28 o 
 -20   2  14       83.97       20.54     15.98 o 
 -18   2  14       89.75      112.94     23.93 o 
 -16   2  14       99.85       93.71     45.42 o 
 -14   2  14      865.85      861.38     58.46 o 
 -12   2  14        0.88        9.32      9.82 o 
 -10   2  14     2451.87     2518.22     83.31 o 
  -8   2  14     1321.17     1253.44     61.68 o 
  -6   2  14     1617.08     1863.36     50.37 o 
  -4   2  14        6.19       12.97      6.45 o 
  -2   2  14     1697.03     1865.28     96.27 o 
   0   2  14      711.97      698.44     24.27 o 
   2   2  14     4308.10     4153.69     79.11 o 
   4   2  14     1649.11     1836.34     68.01 o 
   6   2  14     1139.15     1239.97     55.79 o 
   8   2  14       28.53       17.15     10.63 o 
  10   2  14      654.88      569.27     41.75 o 
  12   2  14       11.40       12.35      9.47 o 
  14   2  14      729.87      842.91     69.74 o 
  16   2  14      209.12      195.46     35.84 o 
  18   2  14       57.63       79.33     38.01 o 
  20   2  14      153.74      131.23     48.75 o 
  22   2  14        5.79       67.04     36.33 o 
 -23   3  14      118.33       22.69     28.22 o 
 -21   3  14        0.01      -28.93     28.93 o 
 -19   3  14      185.90      190.26     36.53 o 
 -17   3  14      494.48      580.49     61.81 o 
 -15   3  14      377.51      324.26     44.52 o 
 -13   3  14        8.21       -8.26     12.88 o 
 -11   3  14       12.43        2.99     11.54 o 
  -9   3  14     1018.27      952.77     42.82 o 
  -7   3  14     2352.47     2378.23     87.16 o 
  -5   3  14     3287.96     3477.25    176.67 o 
  -3   3  14      894.13     1197.66    124.23 o 
  -1   3  14     4979.25     5050.08    153.16 o 
   1   3  14      705.62      656.39     35.08 o 
   3   3  14       73.63       69.74     13.83 o 
   5   3  14      703.97      667.67     62.54 o 
   7   3  14      387.58      416.09     32.65 o 
   9   3  14      759.48      700.65     50.65 o 
  11   3  14      284.11      315.74     33.02 o 
  13   3  14      801.97      797.30     51.78 o 
  15   3  14      116.06       21.96     17.93 o 
  17   3  14       48.64       10.47     19.08 o 
  19   3  14      609.16      549.07     93.50 o 
  21   3  14     1832.42     2141.52    233.93 o 
 -22   4  14       44.98        9.73     22.94 o 
 -20   4  14      532.60      613.54     69.72 o 
 -18   4  14     1009.08     1032.71     85.35 o 
 -16   4  14      283.76      289.50     43.13 o 
 -14   4  14      836.91      790.69     57.46 o 
 -12   4  14       34.98       32.76     13.82 o 
 -10   4  14        9.30       13.34     10.43 o 
  -8   4  14       43.60       34.78     16.31 o 
  -6   4  14      662.32      627.47     68.73 o 
  -4   4  14       21.52       14.35     21.98 o 
  -2   4  14     1323.06     1258.93    108.92 o 
   0   4  14     8390.37     7757.48    303.74 o 
   2   4  14     1406.08     1263.07     70.64 o 
   4   4  14       77.22       68.03     14.44 o 
   6   4  14      223.72      190.63     26.68 o 
   8   4  14     5225.50     5361.70    229.93 o 
  10   4  14      274.06      248.93     33.13 o 
  12   4  14     2032.24     1962.05    115.62 o 
  14   4  14      612.17      505.02     62.59 o 
  16   4  14      290.60      241.53     41.60 o 
  18   4  14      279.45      421.07     83.37 o 
  20   4  14       12.36        9.90     60.78 o 
 -21   5  14      478.66      519.64    137.69 o 
 -19   5  14        3.58       31.55     24.30 o 
 -17   5  14      976.49     1071.49     89.92 o 
 -15   5  14       21.73       49.59     20.24 o 
 -13   5  14     1550.92     1540.97     97.80 o 
 -11   5  14     2493.66     2510.89    116.44 o 
  -9   5  14        5.66       -1.95      8.66 o 
  -7   5  14     2453.71     2539.35     67.80 o 
  -5   5  14     2911.40     3258.80    292.69 o 
  -3   5  14      703.09      818.82     96.09 o 
  -1   5  14     3698.41     3386.26     98.20 o 
   1   5  14       18.70       10.66     11.40 o 
   3   5  14     2626.08     2684.85     81.88 o 
   5   5  14       25.75       12.83     10.75 o 
   7   5  14      443.21      359.00     46.91 o 
   9   5  14      472.38      392.42     43.79 o 
  11   5  14      206.95      203.58     40.62 o 
  13   5  14      602.08      618.11     71.57 o 
  15   5  14      526.15      608.96     95.56 o 
  17   5  14      292.57      250.32     51.44 o 
 -18   6  14       77.49       89.54     37.89 o 
 -16   6  14      192.17      132.45     90.11 o 
 -14   6  14       40.88       -2.76     26.95 o 
 -12   6  14       38.21       84.23     40.28 o 
 -10   6  14        6.24       56.31     36.03 o 
  -8   6  14       37.36       18.90     55.65 o 
  -6   6  14        9.57      -33.95     33.95 o 
  -4   6  14     1576.29     1482.94    139.77 o 
  -2   6  14      249.71      284.52     65.84 o 
   0   6  14      184.62      164.69     32.99 o 
   2   6  14      802.87      830.81     66.83 o 
   4   6  14     3498.70     3745.59    225.53 o 
   6   6  14      665.22      782.10    107.97 o 
   8   6  14      594.86      541.13     65.05 o 
  10   6  14       62.00       59.72     29.20 o 
  12   6  14      314.16      395.82     61.05 o 
  14   6  14       84.74       46.28     48.82 o 
  16   6  14        1.47       42.72     23.23 o 
 -15   7  14       57.21       36.17     72.22 o 
 -13   7  14       16.58      110.63     45.40 o 
 -11   7  14      168.16       30.32     67.08 o 
  -9   7  14      132.57      211.34     61.58 o 
  -7   7  14      743.66      771.30    107.41 o 
  -5   7  14     1016.75     1229.73    137.29 o 
  -3   7  14       66.66       80.13     39.10 o 
  -1   7  14     2733.71     2977.98    215.74 o 
   1   7  14      306.24      300.70     69.27 o 
   3   7  14      802.36      983.12    273.11 o 
   5   7  14      649.53      842.93    118.00 o 
   7   7  14       54.11       72.21     39.30 o 
   9   7  14        0.30       31.98     41.66 o 
  11   7  14      652.98      604.56    119.23 o 
  -8   8  14      275.45      391.81    107.38 o 
  -6   8  14        7.54       -5.58     40.04 o 
  -4   8  14      354.33      497.50     96.71 o 
  -2   8  14      112.40      249.01     69.08 o 
   0   8  14      193.53      251.16     66.26 o 
   2   8  14       19.86       66.23     45.71 o 
   4   8  14      470.61      587.60    273.76 o 
   6   8  14      129.63      104.96     51.02 o 
 -25   1  15       71.56       34.90     35.54 o 
 -23   1  15       54.70       47.17     23.94 o 
 -21   1  15       42.37       81.27     28.42 o 
 -19   1  15      295.11      354.67     48.11 o 
 -17   1  15       18.93       48.38     19.64 o 
 -15   1  15     1657.04     1756.34     74.81 o 
 -13   1  15      197.97      204.04     24.91 o 
 -11   1  15      120.98      105.99     22.48 o 
  -9   1  15      442.81      391.42     28.68 o 
  -7   1  15     5114.98     5592.62     93.66 o 
  -5   1  15     6162.09     6354.28    111.93 o 
  -3   1  15     8999.00    10424.31    120.89 o 
  -1   1  15      322.79      253.58     16.82 o 
   1   1  15    17084.81    17572.20    163.18 o 
   3   1  15     2561.92     3038.52     61.14 o 
   5   1  15     4869.97     5093.94     86.14 o 
   7   1  15      217.85      152.79     32.24 o 
   9   1  15      788.63      752.53     51.54 o 
  11   1  15     5836.57     5650.54    135.47 o 
  13   1  15       52.60       82.87     23.61 o 
  15   1  15      108.99      108.50     23.71 o 
  17   1  15       57.27       76.41     35.41 o 
  19   1  15      587.85      597.63    117.94 o 
  21   1  15      127.94      168.25     59.77 o 
 -24   2  15       30.05       -6.55     21.86 o 
 -22   2  15        3.53       47.13     30.79 o 
 -20   2  15     1153.06     1130.59     87.27 o 
 -18   2  15     2144.60     1907.08    108.92 o 
 -16   2  15     2676.46     2678.68    107.60 o 
 -14   2  15      167.03      130.49     21.60 o 
 -12   2  15     5552.96     5584.55    126.69 o 
 -10   2  15      475.06      414.24     32.14 o 
  -8   2  15     4223.48     4340.57     76.33 o 
  -6   2  15     1730.61     1633.88     47.28 o 
  -4   2  15    29778.02    30392.63    356.87 o 
  -2   2  15    13520.04    14644.63    211.24 o 
   0   2  15     5245.84     5523.84    102.68 o 
   2   2  15     1702.35     1747.63     47.34 o 
   4   2  15      401.24      395.45     30.27 o 
   6   2  15     1433.87     1426.53     83.65 o 
   8   2  15      395.12      347.32     33.50 o 
  10   2  15     1175.86     1144.47     60.32 o 
  12   2  15     3498.49     3309.74     97.28 o 
  14   2  15     1126.75     1008.17     76.59 o 
  16   2  15     4574.25     4754.10    165.05 o 
  18   2  15     2176.37     2281.44    181.47 o 
  20   2  15      175.09      135.29     50.94 o 
  22   2  15     1728.70     1803.12    182.76 o 
 -23   3  15       34.94       50.47     32.58 o 
 -21   3  15      184.66      201.55     41.28 o 
 -19   3  15      325.93      301.79     59.10 o 
 -17   3  15      474.25      483.12     57.30 o 
 -15   3  15      540.82      578.38     51.23 o 
 -13   3  15     1100.65     1104.72     65.29 o 
 -11   3  15     5496.03     5255.29    131.38 o 
  -9   3  15      848.59     1211.41     50.38 o 
  -7   3  15        5.24        0.49      4.80 o 
  -5   3  15     6516.19     6977.29    468.12 o 
  -3   3  15        4.69       60.68     44.33 o 
  -1   3  15     2680.38     2392.08    107.16 o 
   1   3  15      152.22      104.95     11.46 o 
   3   3  15     1652.65     2163.72    111.01 o 
   5   3  15    15238.34    14945.75    179.34 o 
   7   3  15       71.16       97.57     17.18 o 
   9   3  15      233.46      223.13     28.76 o 
  11   3  15     2983.23     2941.93     93.91 o 
  13   3  15     1208.76     1185.52     87.79 o 
  15   3  15       55.30       64.80     24.68 o 
  17   3  15       63.70       27.14     16.14 o 
  19   3  15       14.36      -13.51     34.43 o 
  21   3  15       44.71       36.09    104.10 o 
 -22   4  15      598.59      674.16     98.82 o 
 -20   4  15     1205.61     1114.87    133.49 o 
 -18   4  15       96.35       54.16     28.46 o 
 -16   4  15      167.99      138.02     31.22 o 
 -14   4  15      791.75      774.29     55.85 o 
 -12   4  15      643.01      577.91     44.87 o 
 -10   4  15      132.41      108.89     17.88 o 
  -8   4  15     5391.72     4984.14    109.31 o 
  -6   4  15       71.96       84.96     32.13 o 
  -4   4  15       10.35        6.46     23.07 o 
  -2   4  15       10.95       29.31     21.44 o 
   0   4  15     1609.54     1649.05    140.80 o 
   2   4  15        3.11        2.26      9.99 o 
   4   4  15        0.17        1.93      8.39 o 
   6   4  15     2426.99     2286.11     91.71 o 
   8   4  15     1708.49     1658.12    105.96 o 
  10   4  15      145.69      133.14     25.76 o 
  12   4  15      401.04      426.92     56.22 o 
  14   4  15       63.41       79.11     27.17 o 
  16   4  15      108.60       93.78     31.81 o 
  18   4  15      412.57      469.71     85.98 o 
  20   4  15      140.25      253.40     69.42 o 
 -19   5  15      332.23      349.47     53.32 o 
 -17   5  15      225.03      273.84     46.03 o 
 -15   5  15       18.13       70.43     26.10 o 
 -13   5  15       40.16      103.77     27.01 o 
 -11   5  15        3.05        8.34     12.88 o 
  -9   5  15     2905.71     2645.90     77.61 o 
  -7   5  15      467.04      381.54     27.39 o 
  -5   5  15     1424.80     1499.56    129.97 o 
  -3   5  15     3362.76     3397.93    195.19 o 
  -1   5  15        0.66        8.28     28.70 o 
   1   5  15        0.60       -0.34     16.23 o 
   3   5  15       14.08       14.30      5.60 o 
   5   5  15      257.63      261.58     30.07 o 
   7   5  15      369.87      359.42     52.27 o 
   9   5  15        9.38       20.94     22.22 o 
  11   5  15        5.25        4.38     22.81 o 
  13   5  15      194.33      263.49     47.61 o 
  15   5  15      125.01       87.36     36.02 o 
  17   5  15       46.49       36.07     25.75 o 
 -18   6  15       52.31      172.14    192.77 o 
 -16   6  15      748.41      913.44    115.47 o 
 -14   6  15       26.25       32.27     32.01 o 
 -12   6  15      544.55      662.09     95.86 o 
 -10   6  15     1279.73     1282.78    201.28 o 
  -8   6  15       60.08       21.90     30.21 o 
  -6   6  15      489.28      666.67     96.29 o 
  -4   6  15     3571.05     3857.15    227.21 o 
  -2   6  15     2829.72     3009.84    201.04 o 
   0   6  15        1.26       23.22     13.15 o 
   2   6  15      655.01      753.36     62.35 o 
   4   6  15      305.36      303.76     44.06 o 
   6   6  15        0.68       25.26     26.95 o 
   8   6  15       19.98        1.59     16.55 o 
  10   6  15     1306.54     1540.22    112.52 o 
  12   6  15       42.92       44.41     41.69 o 
  14   6  15      395.20      489.22     71.55 o 
 -13   7  15       23.11      100.42     69.94 o 
 -11   7  15        1.49       -9.35     53.87 o 
  -9   7  15       62.16       24.26     23.36 o 
  -7   7  15       62.42       30.65     31.25 o 
  -5   7  15       77.53       89.74     45.08 o 
  -3   7  15      231.07      294.63     70.09 o 
  -1   7  15     1505.80     1540.42    157.31 o 
   1   7  15      629.97      739.96    120.16 o 
   3   7  15      322.81      495.95     90.65 o 
   5   7  15        5.18        7.70    112.86 o 
   7   7  15     1464.97     1743.10    257.83 o 
   9   7  15      313.44      404.88     86.56 o 
  11   7  15        1.54      -11.83     51.00 o 
  -8   8  15      385.93      486.54     96.65 o 
  -6   8  15       11.54       44.54     37.95 o 
  -4   8  15       50.56        1.34     33.14 o 
  -2   8  15     2651.01     3370.05    246.72 o 
   0   8  15      138.42      148.02     56.95 o 
   2   8  15     3498.84     3613.16    293.36 o 
   4   8  15      401.26      427.91     95.27 o 
 -24   0  16        0.07      -57.96     57.96 o 
 -22   0  16      627.81      675.57    134.70 o 
 -20   0  16      107.87       75.71     49.72 o 
 -18   0  16        0.20       -1.70     23.31 o 
 -16   0  16     2574.21     2794.41    223.84 o 
 -14   0  16      198.95      220.28     33.73 o 
 -12   0  16     4738.76     4710.82    146.93 o 
 -10   0  16     2404.49     2366.66     98.19 o 
  -8   0  16      809.14      788.27     53.44 o 
  -6   0  16      931.89      755.75     48.91 o 
  -4   0  16    24403.09    26492.49    269.88 o 
  -2   0  16     3161.61     2813.46     87.48 o 
   0   0  16      356.98      239.67     23.98 o 
   2   0  16     4378.93     4322.86    103.72 o 
   4   0  16     3816.51     3862.04    101.61 o 
   6   0  16      109.88      137.62     21.96 o 
   8   0  16      122.52      189.00     26.80 o 
  10   0  16      990.03      929.78    146.50 o 
  12   0  16     8557.17     8552.17    199.20 o 
  14   0  16      233.53      242.67     77.31 o 
  16   0  16      712.35      734.08    141.77 o 
  18   0  16      720.45      632.23    138.44 o 
  20   0  16      840.63      990.82    182.73 o 
  22   0  16      789.08      766.22    170.59 o 
 -25   1  16        8.34       -3.29     46.03 o 
 -23   1  16      551.12      552.53     87.64 o 
 -21   1  16      180.32      176.11     47.24 o 
 -19   1  16      955.71      797.49     71.52 o 
 -17   1  16     7508.04     7428.15    228.95 o 
 -15   1  16     4444.93     4419.00    134.79 o 
 -13   1  16       16.87       17.40      9.82 o 
 -11   1  16       21.78       31.58     10.72 o 
  -9   1  16      444.30      387.20     27.36 o 
  -7   1  16      218.72      248.15     20.84 o 
  -5   1  16     1715.09     1630.04     60.53 o 
  -3   1  16     3279.74     4108.26     70.98 o 
  -1   1  16      108.23      172.74     15.47 o 
   1   1  16      159.22      193.88     22.14 o 
   3   1  16      187.02      229.68     17.79 o 
   5   1  16      397.33      372.51     24.43 o 
   7   1  16     2283.54     2233.42     83.68 o 
   9   1  16     2779.27     2866.66    103.66 o 
  11   1  16     2588.59     2518.94    126.77 o 
  13   1  16     2530.91     2337.00    105.96 o 
  15   1  16       93.26       69.21     15.75 o 
  17   1  16        3.54       -4.38     24.96 o 
  19   1  16      662.25      700.14    105.79 o 
  21   1  16      415.11      333.10     78.55 o 
 -24   2  16       12.39      -17.51     60.92 o 
 -22   2  16        9.55       29.72     27.39 o 
 -20   2  16        0.44       16.56     22.55 o 
 -18   2  16       27.12       19.79     17.55 o 
 -16   2  16     4133.62     4164.96    155.51 o 
 -14   2  16       57.32       87.58     22.29 o 
 -12   2  16     4127.28     4109.60    109.58 o 
 -10   2  16       11.92       11.90      8.07 o 
  -8   2  16     2737.94     2682.63     67.50 o 
  -6   2  16        0.89        9.33      6.03 o 
  -4   2  16     2590.77     2833.55    132.50 o 
  -2   2  16      602.65      589.23     21.77 o 
   0   2  16     3004.60     3189.11     56.30 o 
   2   2  16      226.23      263.41     19.03 o 
   4   2  16        2.30        4.63      7.40 o 
   6   2  16      106.91       66.52     14.25 o 
   8   2  16      181.03       59.51     42.23 o 
  10   2  16      522.03      597.16     45.08 o 
  12   2  16      146.21      170.55     40.59 o 
  14   2  16       16.75       16.17     16.64 o 
  16   2  16      193.49      210.44     52.27 o 
  18   2  16       27.70       -7.65     24.39 o 
  20   2  16        9.37       34.78     50.57 o 
 -23   3  16       18.58       11.29     19.79 o 
 -21   3  16       67.70       89.93     25.82 o 
 -19   3  16      102.06       59.17     25.21 o 
 -17   3  16     3748.60     3592.98    190.52 o 
 -15   3  16     3350.23     3454.01    123.60 o 
 -13   3  16       14.18       38.01     16.21 o 
 -11   3  16     3108.14     3004.56     99.70 o 
  -9   3  16     8647.28     8450.46    176.35 o 
  -7   3  16        5.89       13.12      6.06 o 
  -5   3  16       86.73       32.93     18.99 o 
  -3   3  16     1979.85     1978.68     87.20 o 
  -1   3  16       48.22       84.10     38.20 o 
   1   3  16      874.07      885.46     31.97 o 
   3   3  16      188.33      167.02     24.17 o 
   5   3  16     2542.21     2646.23    158.37 o 
   7   3  16        3.65       -7.88     10.21 o 
   9   3  16        1.35        9.82     15.97 o 
  11   3  16      707.56      683.86     46.74 o 
  13   3  16     2145.20     2142.81    119.50 o 
  15   3  16      267.76      253.62     42.21 o 
  17   3  16        3.90       37.91     37.21 o 
  19   3  16       13.42       12.51     25.77 o 
  21   3  16        0.18       13.43     49.61 o 
 -22   4  16      130.56      142.43     46.91 o 
 -20   4  16     1450.15     1700.49    113.30 o 
 -18   4  16       58.02       30.60     32.19 o 
 -16   4  16        0.77        1.79     14.60 o 
 -14   4  16       91.39      104.46     22.21 o 
 -12   4  16     2769.99     2700.97    104.51 o 
 -10   4  16       17.45       11.01     11.25 o 
  -8   4  16     4125.28     3791.52    170.25 o 
  -6   4  16      195.09      130.56     55.23 o 
  -4   4  16      981.08     1087.63    104.15 o 
  -2   4  16     5429.40     5612.47    234.71 o 
   0   4  16     6520.42     6380.42    252.08 o 
   2   4  16     1520.16     1562.97     70.55 o 
   4   4  16     1066.08      978.12     45.65 o 
   6   4  16      115.88      104.39     20.42 o 
   8   4  16     1636.62     1597.99    105.53 o 
  10   4  16     1234.81     1050.00     68.20 o 
  12   4  16      227.59      245.95     43.21 o 
  14   4  16      528.24      542.28     65.53 o 
  16   4  16      397.20      263.55     65.78 o 
  18   4  16        0.71      -30.90     56.87 o 
 -19   5  16      436.66      489.11     81.97 o 
 -17   5  16      239.15      194.05     39.57 o 
 -15   5  16        9.37       46.95     21.97 o 
 -13   5  16      285.35      315.07     44.79 o 
 -11   5  16     1011.54     1068.08     72.78 o 
  -9   5  16      528.41      506.03     30.45 o 
  -7   5  16       12.55        4.68     22.25 o 
  -5   5  16        5.35        5.64     23.16 o 
  -3   5  16      262.33      342.17     66.67 o 
  -1   5  16      549.09      383.49     69.66 o 
   1   5  16       54.73       71.52     16.95 o 
   3   5  16       17.69        0.18     11.60 o 
   5   5  16      306.56      363.04     33.98 o 
   7   5  16       20.28       24.75     26.36 o 
   9   5  16     1956.46     1951.38    117.03 o 
  11   5  16     1754.03     1623.63    112.83 o 
  13   5  16      668.40      776.33     82.14 o 
  15   5  16     1126.67     1338.99    108.91 o 
  17   5  16      401.44      453.43     84.10 o 
 -18   6  16       26.73      102.77     47.00 o 
 -16   6  16       37.65       74.84     37.39 o 
 -14   6  16      429.12      426.98     81.01 o 
 -12   6  16       50.12       85.50     34.38 o 
 -10   6  16       46.62       63.89     57.93 o 
  -8   6  16      471.89      420.30     78.25 o 
  -6   6  16      103.04      103.87     41.54 o 
  -4   6  16      247.10      420.52    141.36 o 
  -2   6  16     1089.04      932.04    176.04 o 
   0   6  16      704.93      681.32     98.10 o 
   2   6  16      276.01      238.53     34.77 o 
   4   6  16     2152.76     2164.72    111.19 o 
   6   6  16       19.28       52.12     35.76 o 
   8   6  16      339.07      295.14     70.21 o 
  10   6  16        7.85        7.08     19.96 o 
  12   6  16       52.91       20.22     18.36 o 
  14   6  16      157.73      147.33     39.91 o 
 -13   7  16      210.32      254.32     66.39 o 
 -11   7  16      941.14     1063.67    175.37 o 
  -9   7  16      980.77     1225.27    142.28 o 
  -7   7  16      432.31      398.29     80.71 o 
  -5   7  16      318.22      448.06     87.13 o 
  -3   7  16      227.10      321.62     73.14 o 
  -1   7  16      352.22      312.18     69.15 o 
   1   7  16      734.03      812.33    115.48 o 
   3   7  16      176.75      158.85     53.28 o 
   5   7  16     1100.80     1194.36    144.22 o 
   7   7  16      190.97      180.14     61.24 o 
   9   7  16      144.04       77.06     48.44 o 
  11   7  16      341.08      311.21     78.73 o 
  -6   8  16      181.01      133.75     68.90 o 
  -4   8  16        4.80      -54.09     54.09 o 
  -2   8  16      271.55      367.53     84.20 o 
   0   8  16      488.50      660.96    112.94 o 
   2   8  16      106.11      165.20     61.13 o 
   4   8  16      509.88      603.57    108.50 o 
 -25   1  17        8.51        7.86     98.87 o 
 -23   1  17        6.43       -2.92     20.31 o 
 -21   1  17      105.13      105.07     36.79 o 
 -19   1  17       11.98        9.30     20.94 o 
 -17   1  17     1403.75     1389.66     91.43 o 
 -15   1  17      276.30      333.37     43.80 o 
 -13   1  17     5645.49     5869.28    134.77 o 
 -11   1  17      314.09      254.99     23.02 o 
  -9   1  17     7107.46     7397.55    231.96 o 
  -7   1  17     5850.57     5893.44     99.55 o 
  -5   1  17      112.73       77.20     13.60 o 
  -3   1  17     3867.87     4073.13     73.35 o 
  -1   1  17     9224.01     9810.88    105.59 o 
   1   1  17      451.98      418.62     25.71 o 
   3   1  17      903.91     1081.94     38.66 o 
   5   1  17       15.03        8.51      7.48 o 
   7   1  17     1736.15     1803.98     56.07 o 
   9   1  17        1.48        6.22      9.86 o 
  11   1  17        0.02        5.02      9.04 o 
  13   1  17       46.72       19.62     16.72 o 
  15   1  17      146.37      173.62     30.52 o 
  17   1  17      366.02      488.99    126.38 o 
  19   1  17      311.29      330.54     75.05 o 
  21   1  17      925.07     1012.52    135.99 o 
 -24   2  17       28.64       10.87     51.26 o 
 -22   2  17      622.01      716.18     72.96 o 
 -20   2  17      437.52      343.80     49.51 o 
 -18   2  17       86.07        1.76     30.50 o 
 -16   2  17     1513.86     1617.27     98.62 o 
 -14   2  17    12656.06    12569.70    225.10 o 
 -12   2  17      870.17      803.76     54.10 o 
 -10   2  17        0.76       -2.07      7.68 o 
  -8   2  17     1795.70     1763.30     52.54 o 
  -6   2  17       36.88       41.33     14.78 o 
  -4   2  17      402.36      489.10     31.10 o 
  -2   2  17     3005.84     3158.42     88.01 o 
   0   2  17    16849.64    18066.07    191.45 o 
   2   2  17     1002.85      826.52     37.71 o 
   4   2  17     7387.21     7247.82    118.43 o 
   6   2  17      942.28      884.04     58.95 o 
   8   2  17      213.60      166.80     28.27 o 
  10   2  17     2789.69     2638.97    109.51 o 
  12   2  17     4567.17     4682.33    123.57 o 
  14   2  17      334.11      350.20     48.02 o 
  16   2  17     2084.38     2064.63    147.28 o 
  18   2  17      207.67      184.82     56.90 o 
  20   2  17      598.20      664.04    108.89 o 
 -23   3  17      202.71      233.18     62.30 o 
 -21   3  17      154.88      193.53     38.65 o 
 -19   3  17      156.17      192.10     38.21 o 
 -17   3  17      362.33      259.05     65.49 o 
 -15   3  17      361.23      365.64     41.77 o 
 -13   3  17     1707.53     1751.57     82.26 o 
 -11   3  17     1384.56     1391.45     99.94 o 
  -9   3  17       28.73       20.52      7.78 o 
  -7   3  17     1611.13     1613.39     99.16 o 
  -5   3  17     3528.25     3738.81    179.03 o 
  -3   3  17       37.54       13.79     26.94 o 
  -1   3  17      582.92      590.43     84.98 o 
   1   3  17       61.89       45.19      7.71 o 
   3   3  17     5141.97     5221.45    113.20 o 
   5   3  17     2369.49     2418.77     86.87 o 
   7   3  17      335.47      258.36     26.50 o 
   9   3  17      642.30      587.76     53.34 o 
  11   3  17      356.46      283.89     33.80 o 
  13   3  17      612.85      618.09     65.97 o 
  15   3  17     1041.25     1034.01     86.26 o 
  17   3  17     1792.81     1686.35    197.98 o 
  19   3  17       17.67       -1.63     18.05 o 
 -22   4  17        0.05      -34.92     34.92 o 
 -20   4  17       43.13       -9.79     19.64 o 
 -18   4  17      815.18      676.90     69.75 o 
 -16   4  17       16.28       14.69     16.80 o 
 -14   4  17     1371.95     1419.49     92.22 o 
 -12   4  17       93.12       88.37     25.04 o 
 -10   4  17       27.65       15.43      8.95 o 
  -8   4  17     2166.09     2138.46    171.43 o 
  -6   4  17      919.01      882.19     94.96 o 
  -4   4  17        1.95        7.49     21.29 o 
  -2   4  17     2357.93     2152.34    147.79 o 
   0   4  17     1057.84     1029.38    104.30 o 
   2   4  17      124.09      185.70     24.78 o 
   4   4  17     1163.96     1136.20     89.90 o 
   6   4  17      856.53      970.10     60.31 o 
   8   4  17      293.16      261.35     36.92 o 
  10   4  17     1359.79     1262.88     75.86 o 
  12   4  17       19.65      -25.93     25.93 o 
  14   4  17       65.34       94.23     29.71 o 
  16   4  17      454.77      463.90     62.51 o 
  18   4  17      125.96       81.82     41.39 o 
 -19   5  17       10.53      106.69     41.57 o 
 -17   5  17       56.02      120.11     40.04 o 
 -15   5  17      705.10      683.82     67.41 o 
 -13   5  17        2.10       23.37     16.14 o 
 -11   5  17      117.66      101.28     23.14 o 
  -9   5  17        0.27       -4.49      7.96 o 
  -7   5  17      291.29      323.07    100.53 o 
  -5   5  17     2501.20     2584.80    175.03 o 
  -3   5  17      760.55      788.53     96.91 o 
  -1   5  17        5.55       30.34     27.10 o 
   1   5  17     1146.35      952.55     77.85 o 
   3   5  17        1.98        8.01      9.34 o 
   5   5  17       44.26       31.65     13.97 o 
   7   5  17      154.47      134.26     46.06 o 
   9   5  17       76.55      102.71     30.24 o 
  11   5  17      410.09      281.46     72.91 o 
  13   5  17       23.28       16.49     32.01 o 
  15   5  17       14.98       92.82     30.86 o 
  17   5  17      633.73      622.93     95.94 o 
 -16   6  17      491.61      417.95     79.24 o 
 -14   6  17        9.44       47.51     41.21 o 
 -12   6  17      100.68      160.42     53.27 o 
 -10   6  17       65.16       50.11     32.67 o 
  -8   6  17        1.61      -30.00     30.00 o 
  -6   6  17       75.67       -6.48     81.04 o 
  -4   6  17       25.44       48.10     49.16 o 
  -2   6  17        2.43       -7.04     26.14 o 
   0   6  17      247.88      204.75     54.31 o 
   2   6  17       38.24       64.64     47.21 o 
   4   6  17     1268.39     1536.83    152.55 o 
   6   6  17      662.30      615.39     97.12 o 
   8   6  17       40.25       31.88     21.94 o 
  10   6  17      185.38      195.61     41.91 o 
  12   6  17      179.30       70.22     28.99 o 
  14   6  17      211.69      250.68     68.00 o 
 -13   7  17      197.98      189.47     57.23 o 
 -11   7  17      211.82      208.16     78.03 o 
  -9   7  17     1207.19     1484.56    156.62 o 
  -7   7  17       41.84       16.59     53.71 o 
  -5   7  17      319.79      359.17     78.09 o 
  -3   7  17        1.69      -37.16     37.16 o 
  -1   7  17      525.20      634.96    110.12 o 
   1   7  17      176.85      227.60    115.60 o 
   3   7  17      214.73      286.94     72.16 o 
   5   7  17      548.55      648.52    109.42 o 
   7   7  17      799.27     1075.08    138.94 o 
   9   7  17      486.23      441.18     91.60 o 
  -6   8  17      103.87      150.92     56.73 o 
  -4   8  17        0.41        0.70     33.41 o 
  -2   8  17      469.79      526.03     97.83 o 
   0   8  17      335.08      518.39    106.25 o 
   2   8  17      353.47      315.90     92.75 o 
 -24   0  18      224.22      289.61     66.08 o 
 -22   0  18      812.89      738.07     98.00 o 
 -20   0  18      512.89      516.22    108.83 o 
 -18   0  18      128.60      134.72     57.76 o 
 -16   0  18       11.14      -10.62     25.23 o 
 -14   0  18     2247.50     2226.06    130.87 o 
 -12   0  18     4385.11     4747.78    151.43 o 
 -10   0  18     2316.34     2473.22     92.15 o 
  -8   0  18     1566.26     1387.37     72.96 o 
  -6   0  18     5476.03     5933.00    142.30 o 
  -4   0  18      312.20      246.98     28.24 o 
  -2   0  18     4760.36     5363.76    128.99 o 
   0   0  18    12441.27    12721.56    182.28 o 
   2   0  18        8.18       -0.17      9.99 o 
   4   0  18     1024.08     1083.40     98.08 o 
   6   0  18       86.36      148.83     24.68 o 
   8   0  18     4915.45     4722.99    229.21 o 
  10   0  18      343.45      342.59     36.52 o 
  12   0  18      475.18      496.92     99.31 o 
  14   0  18     2303.94     2362.50    241.52 o 
  16   0  18     2082.60     1865.52    228.35 o 
  18   0  18     1808.48     1956.08    246.73 o 
  20   0  18     1550.15     1929.76    258.46 o 
 -25   1  18      230.26      336.83     95.53 o 
 -23   1  18      189.84      212.51     51.71 o 
 -21   1  18      670.71      553.27     84.50 o 
 -19   1  18      383.64      447.30     56.24 o 
 -17   1  18       20.99       20.64     22.20 o 
 -15   1  18      295.80      321.26     43.79 o 
 -13   1  18       43.68       47.24     17.44 o 
 -11   1  18      947.54      945.85     50.95 o 
  -9   1  18       77.19      115.00     14.43 o 
  -7   1  18     2264.32     2278.78     59.06 o 
  -5   1  18        2.32       -4.41      6.18 o 
  -3   1  18     3276.05     3596.88     71.11 o 
  -1   1  18     2779.77     2758.52     58.03 o 
   1   1  18     2528.15     2450.37     62.93 o 
   3   1  18     2216.16     2104.77     55.43 o 
   5   1  18     1624.95     1501.22     51.02 o 
   7   1  18     2444.31     2416.11     66.50 o 
   9   1  18      776.78      820.32     52.42 o 
  11   1  18     2375.01     2138.02     83.14 o 
  13   1  18       33.26       -0.05     14.88 o 
  15   1  18      413.13      467.64     59.47 o 
  17   1  18      313.02      318.28     68.93 o 
  19   1  18      105.91       72.83     41.27 o 
  21   1  18        4.38       28.90     33.07 o 
 -24   2  18       42.47       60.43     57.15 o 
 -22   2  18      154.90      215.50     54.92 o 
 -20   2  18     2012.42     1994.01    119.31 o 
 -18   2  18      290.71      317.39     47.84 o 
 -16   2  18      268.89      305.18     45.73 o 
 -14   2  18     2058.92     2097.48     93.25 o 
 -12   2  18     1145.79     1133.70     54.85 o 
 -10   2  18      995.78      931.99     51.88 o 
  -8   2  18     1732.56     1811.74     56.67 o 
  -6   2  18     4703.46     4529.48     77.64 o 
  -4   2  18    11303.67    11483.19    153.89 o 
  -2   2  18      281.41      293.58     22.04 o 
   0   2  18       37.12       34.07      8.94 o 
   2   2  18     2251.39     2269.72     58.92 o 
   4   2  18     1637.13     1784.59     60.02 o 
   6   2  18       61.00       40.91     12.62 o 
   8   2  18      113.02      155.14     29.43 o 
  10   2  18        3.93        1.19     10.43 o 
  12   2  18     1221.20     1294.94     70.04 o 
  14   2  18      252.16      185.60     36.89 o 
  16   2  18       58.87       72.18     36.99 o 
  18   2  18      154.19      207.34     61.37 o 
  20   2  18       35.06       -3.30     29.56 o 
 -23   3  18     1544.02     1521.21    147.89 o 
 -21   3  18     2368.88     2324.77    132.76 o 
 -19   3  18      171.94       79.63     27.09 o 
 -17   3  18      458.72      410.41     52.54 o 
 -15   3  18      399.13      381.51     42.10 o 
 -13   3  18      381.81      385.24     39.10 o 
 -11   3  18    11399.16    11268.74    191.98 o 
  -9   3  18        8.62      149.19     30.33 o 
  -7   3  18     7974.30     7726.80    232.48 o 
  -5   3  18      376.76      352.59     58.34 o 
  -3   3  18       74.27       51.67     28.80 o 
  -1   3  18       13.31       21.07     17.90 o 
   1   3  18     1637.31     1494.42     54.90 o 
   3   3  18     8100.42     8348.01    124.26 o 
   5   3  18      363.60      290.68     31.93 o 
   7   3  18     2658.60     2530.05    105.69 o 
   9   3  18     1541.30     1312.56     73.17 o 
  11   3  18      211.17      223.97     31.09 o 
  13   3  18       14.24       16.45     17.48 o 
  15   3  18      862.19     1011.78    115.32 o 
  17   3  18       18.62       53.79     47.17 o 
  19   3  18        3.20        1.79     29.45 o 
 -22   4  18        1.49       50.05     32.27 o 
 -20   4  18      133.29      198.20     39.85 o 
 -18   4  18        0.17      -21.83     21.83 o 
 -16   4  18        5.14       -4.96     19.94 o 
 -14   4  18     1485.71     1532.18     95.05 o 
 -12   4  18      319.38      318.58     31.77 o 
 -10   4  18     1353.23     1381.27     42.65 o 
  -8   4  18     1540.38     1715.89    135.06 o 
  -6   4  18       76.74       53.10     28.32 o 
  -4   4  18       28.74       18.03     28.47 o 
  -2   4  18     4681.63     4878.28    224.87 o 
   0   4  18     6466.94     6526.70    363.82 o 
   2   4  18      113.35       77.32     12.71 o 
   4   4  18     1825.60     1814.66     87.94 o 
   6   4  18      335.74      294.67     37.47 o 
   8   4  18      921.01      827.20     66.47 o 
  10   4  18      762.89      862.70    104.87 o 
  12   4  18        2.46       47.89     22.74 o 
  14   4  18       47.32       39.88     22.10 o 
  16   4  18      351.19      432.48     60.85 o 
  18   4  18       33.49       -4.91     19.24 o 
 -19   5  18      453.54      502.50     84.70 o 
 -17   5  18      391.08      366.09     70.46 o 
 -15   5  18     1628.59     1525.08    143.05 o 
 -13   5  18      440.76      425.03     74.93 o 
 -11   5  18       78.98       44.90     29.39 o 
  -9   5  18      341.36      316.92     64.84 o 
  -7   5  18       28.40       44.73     31.48 o 
  -5   5  18      497.82      346.53    103.30 o 
  -3   5  18     1775.25     1633.73    140.90 o 
  -1   5  18     5727.72     5989.67    270.30 o 
   1   5  18      584.32      607.94     88.22 o 
   3   5  18       46.94       50.73     14.04 o 
   5   5  18     2142.70     2117.31    105.73 o 
   7   5  18        1.20      -48.31     48.67 o 
   9   5  18      283.87      326.74     48.71 o 
  11   5  18      723.13      681.75     73.04 o 
  13   5  18      808.71      918.52    118.99 o 
  15   5  18       19.83        2.45     27.82 o 
 -16   6  18       19.45       71.52     38.91 o 
 -14   6  18       37.13       34.00     23.09 o 
 -12   6  18      541.28      560.55    121.73 o 
 -10   6  18        0.65       -9.62     74.50 o 
  -8   6  18      396.54      281.47     67.78 o 
  -6   6  18     2212.06     2322.01    181.35 o 
  -4   6  18      449.65      357.78     71.56 o 
  -2   6  18      324.27      473.86     83.57 o 
   0   6  18       47.86      110.26     65.97 o 
   2   6  18        0.14       36.68     44.25 o 
   4   6  18      646.25      746.23    132.78 o 
   6   6  18       44.80       82.46     41.10 o 
   8   6  18      339.57      294.42     68.87 o 
  10   6  18       14.92       -7.64     35.21 o 
  12   6  18       74.64        4.21     79.01 o 
  14   6  18       63.70       55.40     65.55 o 
 -13   7  18       32.36       60.52     38.87 o 
 -11   7  18      330.40      398.37    112.10 o 
  -9   7  18       71.42      103.56     44.86 o 
  -7   7  18      203.53      130.38     87.04 o 
  -5   7  18       45.51       59.71     39.97 o 
  -3   7  18      382.94      381.07    117.08 o 
  -1   7  18       90.17        7.64     97.35 o 
   1   7  18       30.48      100.25     48.51 o 
   3   7  18      280.26      335.38     90.07 o 
   5   7  18        1.89      -30.05     43.69 o 
   7   7  18        1.53      -46.57     54.23 o 
   9   7  18       15.17      -15.00     26.54 o 
  -4   8  18       28.10      -20.84     51.45 o 
  -2   8  18       75.78       10.25     34.51 o 
   0   8  18      566.63      536.76    105.02 o 
 -23   1  19      120.23      140.63     45.87 o 
 -21   1  19       25.19       23.93     20.88 o 
 -19   1  19     1685.30     1761.19    109.90 o 
 -17   1  19     1791.90     1860.48     92.46 o 
 -15   1  19     1564.73     1504.97     91.10 o 
 -13   1  19      428.98      488.07     43.57 o 
 -11   1  19      260.06      295.85     31.92 o 
  -9   1  19     2336.39     2395.89     66.55 o 
  -7   1  19      479.05      513.81     29.37 o 
  -5   1  19      487.50      582.06     31.38 o 
  -3   1  19       10.12       13.99      7.77 o 
  -1   1  19       79.58      115.54     14.63 o 
   1   1  19     2698.12     3122.66     72.86 o 
   3   1  19      139.32      165.02     16.03 o 
   5   1  19     2311.45     2769.23     70.81 o 
   7   1  19       37.28       60.13     13.31 o 
   9   1  19     2145.56     2005.19     77.14 o 
  11   1  19      183.85      199.77     40.39 o 
  13   1  19      539.80      507.25     53.72 o 
  15   1  19     3514.60     3493.74    133.02 o 
  17   1  19     1043.44     1045.30    131.05 o 
  19   1  19      320.84      373.70     79.45 o 
  21   1  19      983.83      907.32    129.83 o 
 -24   2  19     1490.60     1773.08    161.61 o 
 -22   2  19     1073.33     1193.65     95.94 o 
 -20   2  19     3196.58     3152.53    151.07 o 
 -18   2  19      529.66      483.77     57.22 o 
 -16   2  19     5298.57     5440.20    182.45 o 
 -14   2  19      876.14      858.96     60.38 o 
 -12   2  19     4000.75     3896.86    116.19 o 
 -10   2  19      914.16      889.55     51.04 o 
  -8   2  19     3693.52     3733.02     86.10 o 
  -6   2  19      333.12      252.68     21.08 o 
  -4   2  19     1492.19     1357.75     77.59 o 
  -2   2  19     5952.49     5633.80     93.93 o 
   0   2  19      905.25      957.68     35.18 o 
   2   2  19      356.85      345.80     23.93 o 
   4   2  19     6586.39     6513.56    125.72 o 
   6   2  19     6010.98     6164.76    140.35 o 
   8   2  19     1293.33     1250.74     69.56 o 
  10   2  19      529.47      555.63     46.53 o 
  12   2  19      486.25      487.05     42.35 o 
  14   2  19     2181.04     2078.68    116.71 o 
  16   2  19     2215.18     2135.71    174.57 o 
  18   2  19        3.84       34.47     34.71 o 
  20   2  19       48.62       27.84     30.90 o 
 -23   3  19       78.19       89.64     39.70 o 
 -21   3  19     1147.32     1260.41     98.99 o 
 -19   3  19      739.47      812.61     76.25 o 
 -17   3  19       58.03       58.43     23.83 o 
 -15   3  19      385.74      368.04     48.26 o 
 -13   3  19      826.44      896.58     59.29 o 
 -11   3  19      542.56      527.89     46.55 o 
  -9   3  19      529.84      450.89     24.52 o 
  -7   3  19     3660.18     3489.68    167.32 o 
  -5   3  19     1411.06     1421.59    114.97 o 
  -3   3  19      200.25      112.79     43.27 o 
  -1   3  19      676.80      756.34    103.02 o 
   1   3  19      221.10      165.10     21.50 o 
   3   3  19      492.08      469.33     30.11 o 
   5   3  19     1464.20     1429.41     69.34 o 
   7   3  19       65.57       17.82     12.55 o 
   9   3  19      654.95      547.84     57.45 o 
  11   3  19     1867.21     2019.04     92.82 o 
  13   3  19       10.84       -9.36     19.45 o 
  15   3  19     2746.16     2950.08    153.29 o 
  17   3  19      814.46     1039.03    124.91 o 
  19   3  19      126.01      125.14     47.99 o 
 -20   4  19      660.99      686.39     74.35 o 
 -18   4  19      235.65      206.73     43.54 o 
 -16   4  19      365.49      303.55     46.66 o 
 -14   4  19      290.32      269.46     40.36 o 
 -12   4  19     1691.30     1627.60     90.16 o 
 -10   4  19       92.02       89.45     13.41 o 
  -8   4  19     1727.56     1468.96    127.70 o 
  -6   4  19     1330.30     1322.65    119.46 o 
  -4   4  19     2592.54     2563.17    165.36 o 
  -2   4  19      615.08      604.43    112.84 o 
   0   4  19     6204.01     5888.26    253.43 o 
   2   4  19     4596.24     4345.11    152.53 o 
   4   4  19      289.10      302.48     36.23 o 
   6   4  19     1376.04     1289.30    113.92 o 
   8   4  19     1707.01      173.56    854.93 o 
  10   4  19      165.89      116.98     41.58 o 
  12   4  19        0.61        0.12     15.99 o 
  14   4  19       21.63       16.20     18.44 o 
  16   4  19        1.22      -29.73     29.73 o 
  18   4  19       32.08       44.84     32.52 o 
 -19   5  19       14.60      -33.45     38.10 o 
 -17   5  19      155.04      202.85     54.57 o 
 -15   5  19      161.65      119.02     58.65 o 
 -13   5  19      532.18      376.23     93.20 o 
 -11   5  19      792.94      744.48    183.85 o 
  -9   5  19      251.15      186.93     49.27 o 
  -7   5  19      464.89      561.45     84.86 o 
  -5   5  19      265.72      237.03     53.82 o 
  -3   5  19     1832.24     2009.11    158.67 o 
  -1   5  19      542.95      475.66     79.54 o 
   1   5  19      820.66     1014.47    114.56 o 
   3   5  19        2.09       -8.11      8.11 o 
   5   5  19        8.24       18.17     16.04 o 
   7   5  19       14.69       16.34     32.56 o 
   9   5  19       28.75       42.86     23.31 o 
  11   5  19       46.58       57.58     24.72 o 
  13   5  19      330.78      389.06     79.56 o 
  15   5  19      190.46      218.40     81.23 o 
 -16   6  19       65.45       93.20     43.90 o 
 -14   6  19       59.95       43.29     31.64 o 
 -12   6  19       78.38       90.98     43.53 o 
 -10   6  19       57.34       59.72     33.17 o 
  -8   6  19       84.85       83.97     86.73 o 
  -6   6  19      268.70      250.92     64.65 o 
  -4   6  19      296.97      237.79     65.40 o 
  -2   6  19      622.50      564.68     92.04 o 
   0   6  19     3117.51     3054.53    212.96 o 
   2   6  19     1354.32     1498.10    151.54 o 
   4   6  19     1723.10     1901.39    229.24 o 
   6   6  19     1607.66     1676.48    163.02 o 
   8   6  19      214.61      210.62     60.16 o 
  10   6  19        7.73       58.21     37.27 o 
  12   6  19      177.25      146.65     54.02 o 
 -11   7  19      492.53      547.50     97.45 o 
  -9   7  19      406.21      450.53     88.85 o 
  -7   7  19      280.76      268.27     69.08 o 
  -5   7  19       52.36       -0.80     23.29 o 
  -3   7  19        2.15      -18.89    105.28 o 
  -1   7  19       16.79       10.14     36.14 o 
   1   7  19       81.16       65.77     37.39 o 
   3   7  19       18.16       25.74     38.32 o 
   5   7  19      250.49      183.58    142.54 o 
   7   7  19       18.70       63.96     64.04 o 
   9   7  19        9.45       67.57     41.46 o 
 -24   0  20       95.66      111.57     60.78 o 
 -22   0  20      258.10      284.28     89.92 o 
 -20   0  20       15.28       32.92     26.53 o 
 -18   0  20       39.67       66.55     42.48 o 
 -16   0  20        4.57       -4.44     19.99 o 
 -14   0  20     4369.25     4631.49    194.56 o 
 -12   0  20    10021.78    10003.81    225.05 o 
 -10   0  20     1296.27     1387.73     80.03 o 
  -8   0  20      292.79      222.63     31.92 o 
  -6   0  20     2254.68     2522.53     82.43 o 
  -4   0  20      845.80      770.98     52.21 o 
  -2   0  20     8940.89     9449.67    163.50 o 
   0   0  20      240.50      226.54     26.18 o 
   2   0  20       57.36       78.62     16.38 o 
   4   0  20     2702.60     2815.35    110.86 o 
   6   0  20       34.41        7.80     13.24 o 
   8   0  20    10870.16    11408.58    305.68 o 
  10   0  20     7110.13     6878.03    257.77 o 
  12   0  20      220.17      230.31     39.58 o 
  14   0  20      244.44      268.21     88.08 o 
  16   0  20      366.45      306.21     96.52 o 
  18   0  20     1227.50     1130.97    191.20 o 
  20   0  20     4157.02     3897.48    374.56 o 
 -23   1  20      258.94      185.88     41.92 o 
 -21   1  20      298.54      304.47     55.10 o 
 -19   1  20       89.15       90.57     59.84 o 
 -17   1  20     1072.32     1047.56     80.92 o 
 -15   1  20      474.87      555.11     56.77 o 
 -13   1  20      435.23      421.13     40.86 o 
 -11   1  20     1364.71     1269.49     59.97 o 
  -9   1  20      171.74      194.57     22.02 o 
  -7   1  20     7619.05     8001.54    122.01 o 
  -5   1  20     1932.16     1982.15     58.49 o 
  -3   1  20        4.69       16.15      6.90 o 
  -1   1  20     9905.29    10263.65    118.88 o 
   1   1  20     2896.80     3004.54     73.34 o 
   3   1  20      391.74      418.75     26.42 o 
   5   1  20      417.88      542.86     35.23 o 
   7   1  20      117.48      127.17     19.13 o 
   9   1  20      669.52      691.38     56.87 o 
  11   1  20      233.28      196.34     27.19 o 
  13   1  20      225.22      232.08     36.72 o 
  15   1  20        3.36       -2.06     16.23 o 
  17   1  20      125.97      196.49     61.98 o 
  19   1  20      382.47      348.14     79.09 o 
 -24   2  20      125.52       56.78     34.85 o 
 -22   2  20      193.05      275.42     48.73 o 
 -20   2  20      382.30      449.87     58.89 o 
 -18   2  20     1422.41     1374.86     97.03 o 
 -16   2  20      430.57      486.60     47.00 o 
 -14   2  20       60.18       63.66     20.51 o 
 -12   2  20      443.45      412.65     38.68 o 
 -10   2  20       13.96        8.93      8.78 o 
  -8   2  20      883.75      820.03     43.59 o 
  -6   2  20      200.43      248.89     20.29 o 
  -4   2  20     2233.27     2180.10     71.29 o 
  -2   2  20      673.96      750.08     40.82 o 
   0   2  20      278.95      273.80     19.83 o 
   2   2  20      168.38      174.12     18.89 o 
   4   2  20      527.75      547.37     35.14 o 
   6   2  20        8.79       17.00     11.94 o 
   8   2  20       32.89       38.83     13.23 o 
  10   2  20       72.56       56.34     15.48 o 
  12   2  20       40.43       75.97     24.14 o 
  14   2  20      861.23      987.26     81.40 o 
  16   2  20      677.95      726.57    104.05 o 
  18   2  20      268.15      208.86     62.19 o 
  20   2  20       55.49       35.39     30.08 o 
 -23   3  20      134.97      186.56     68.72 o 
 -21   3  20      241.20      301.83     50.30 o 
 -19   3  20      225.01      242.10     43.57 o 
 -17   3  20       39.90       55.46     21.05 o 
 -15   3  20       11.16        0.75     22.31 o 
 -13   3  20        0.32       10.22     11.27 o 
 -11   3  20     7365.12     7382.41    144.78 o 
  -9   3  20     3985.75     3317.78    174.79 o 
  -7   3  20     1928.85     1842.87     70.87 o 
  -5   3  20     4769.37     5006.09    216.78 o 
  -3   3  20        5.64        6.18     24.58 o 
  -1   3  20      366.56      274.71     53.15 o 
   1   3  20     1824.82     1824.84    156.96 o 
   3   3  20      276.12      219.62     21.09 o 
   5   3  20      728.94      625.78     40.33 o 
   7   3  20     3108.74     2894.80    116.61 o 
   9   3  20        1.56       32.86     21.60 o 
  11   3  20      421.27      436.49     55.11 o 
  13   3  20       86.05       87.03     26.10 o 
  15   3  20      332.87      270.16     46.94 o 
  17   3  20       48.84       74.14     44.26 o 
  19   3  20      614.89      671.17    107.24 o 
 -20   4  20        8.63      -29.49     29.49 o 
 -18   4  20      166.86      163.74     35.54 o 
 -16   4  20      990.95     1069.54     83.49 o 
 -14   4  20      164.92      132.53     29.95 o 
 -12   4  20     1292.48     1399.41     72.28 o 
 -10   4  20     5369.49     5060.92    371.26 o 
  -8   4  20     2007.41     2060.71    153.20 o 
  -6   4  20     1562.78     1410.40    125.08 o 
  -4   4  20        7.77       46.58     32.61 o 
  -2   4  20      810.42      766.93     93.91 o 
   0   4  20     1405.35     1241.03    118.70 o 
   2   4  20     1224.79     1068.40     39.60 o 
   4   4  20      435.81      522.00     38.40 o 
   6   4  20       70.20       51.45     17.03 o 
   8   4  20     5233.12      865.78   2561.12 o 
  10   4  20        0.86       40.64     25.74 o 
  12   4  20      116.24      228.28     44.34 o 
  14   4  20     1816.94     1647.82    114.99 o 
  16   4  20      203.90      164.73     47.77 o 
 -19   5  20      959.73     1091.78    126.93 o 
 -17   5  20      311.87      189.65     94.16 o 
 -15   5  20      171.10      199.23     56.72 o 
 -13   5  20      391.07      409.46     77.13 o 
 -11   5  20     1103.82     1063.11    121.09 o 
  -9   5  20       13.83       -1.71     53.51 o 
  -7   5  20        0.93      -22.57     26.35 o 
  -5   5  20     1346.88     1372.54    211.33 o 
  -3   5  20      537.62      617.60     90.59 o 
  -1   5  20       25.92       -4.01     24.26 o 
   1   5  20     1458.02     1350.07    158.30 o 
   3   5  20      218.37      230.40     28.10 o 
   5   5  20     1684.08     1742.04    123.20 o 
   7   5  20      569.65      503.37     86.81 o 
   9   5  20      125.66      124.92     31.65 o 
  11   5  20       30.65      -24.35     31.18 o 
  13   5  20        2.16       -4.55     28.11 o 
  15   5  20      201.14      193.70     56.99 o 
 -16   6  20      591.34      600.35    122.28 o 
 -14   6  20       15.58        0.03     28.27 o 
 -12   6  20      165.66      177.25     57.07 o 
 -10   6  20       48.04       22.23     30.24 o 
  -8   6  20       20.69      -28.04     28.04 o 
  -6   6  20      373.97      288.21     66.86 o 
  -4   6  20      133.06      107.09     42.28 o 
  -2   6  20      321.93      311.35     81.70 o 
   0   6  20      105.42      130.04     53.17 o 
   2   6  20      310.53      361.90     78.06 o 
   4   6  20        8.74       35.00     60.12 o 
   6   6  20      318.73      355.37    110.09 o 
   8   6  20      690.95      880.39    122.30 o 
  10   6  20      260.24      224.89    126.08 o 
  12   6  20       48.39        7.80     92.11 o 
 -11   7  20      422.70      337.49     77.03 o 
  -9   7  20       12.88       72.90     37.40 o 
  -7   7  20       20.20      -20.68     62.14 o 
  -5   7  20     1191.28     1256.18    174.97 o 
  -3   7  20        5.17      -15.87     32.17 o 
  -1   7  20      392.23      335.13     78.39 o 
   1   7  20      136.59      153.60     58.10 o 
   3   7  20        0.64        2.10     63.43 o 
   5   7  20      385.62      398.41    157.24 o 
   7   7  20      250.19      185.50    144.59 o 
 -23   1  21       19.64        4.16     59.16 o 
 -21   1  21      470.30      487.59     78.64 o 
 -19   1  21     3914.13     3925.19    164.49 o 
 -17   1  21     2162.24     2279.69    119.76 o 
 -15   1  21     3370.43     3391.21    139.26 o 
 -13   1  21     1537.93     1497.02     76.98 o 
 -11   1  21       44.02       25.18     12.48 o 
  -9   1  21     4590.68     4756.97    101.72 o 
  -7   1  21     1319.96     1288.89     50.43 o 
  -5   1  21     1228.19     1211.27     53.21 o 
  -3   1  21      133.56      177.88     17.78 o 
  -1   1  21      323.92      429.41     32.21 o 
   1   1  21       68.99       83.37     13.78 o 
   3   1  21      691.63      753.03     35.94 o 
   5   1  21     2714.08     2781.78     80.95 o 
   7   1  21     3165.42     3161.62     87.36 o 
   9   1  21     1179.60     1314.58     72.03 o 
  11   1  21       51.72       57.50     13.26 o 
  13   1  21      882.59      924.63     74.60 o 
  15   1  21      440.80      463.28     82.86 o 
  17   1  21      121.38      186.81    110.07 o 
  19   1  21      452.23      405.59     85.07 o 
 -22   2  21      295.51      366.64     54.16 o 
 -20   2  21       50.29       67.88     24.96 o 
 -18   2  21     1312.89     1322.34    102.46 o 
 -16   2  21       78.23       89.90     25.39 o 
 -14   2  21       68.34       40.78     15.41 o 
 -12   2  21      341.42      389.53     37.46 o 
 -10   2  21      854.47      836.86     50.06 o 
  -8   2  21      124.42      146.04     18.94 o 
  -6   2  21     7182.95     6755.52    142.27 o 
  -4   2  21      315.95      376.97     30.95 o 
  -2   2  21     1496.26     1530.07     55.21 o 
   0   2  21     1853.38     1935.19     55.88 o 
   2   2  21     9132.39     9336.46    149.81 o 
   4   2  21       76.38       84.97     17.20 o 
   6   2  21      462.72      515.44     50.26 o 
   8   2  21      356.30      294.85     39.43 o 
  10   2  21      140.62      141.42     28.49 o 
  12   2  21     2357.29     2472.85    128.13 o 
  14   2  21      575.25      596.18     64.52 o 
  16   2  21       54.92       84.43    143.39 o 
  18   2  21       29.34       78.01     35.99 o 
 -21   3  21        3.99      -17.07     20.93 o 
 -19   3  21      126.38      104.25     34.93 o 
 -17   3  21      211.98      173.52     35.68 o 
 -15   3  21       20.74       26.37     16.38 o 
 -13   3  21     1106.79     1108.72     63.04 o 
 -11   3  21      179.00      140.06     21.08 o 
  -9   3  21      674.02      616.48     65.13 o 
  -7   3  21     7246.52     6768.41    199.78 o 
  -5   3  21      156.88      126.98     49.34 o 
  -3   3  21     1582.06     1913.82    138.37 o 
  -1   3  21      246.35      228.59     49.60 o 
   1   3  21     3846.08     3676.70     93.94 o 
   3   3  21     1303.93     1371.07     56.88 o 
   5   3  21      356.19      337.41     31.64 o 
   7   3  21     2944.55     2803.74    122.12 o 
   9   3  21      921.81      962.17     79.30 o 
  11   3  21       69.76       47.33     19.38 o 
  13   3  21        8.61       21.05     18.58 o 
  15   3  21      951.28     1000.71     88.79 o 
  17   3  21     2140.27     2041.16    239.98 o 
 -20   4  21        0.56      -18.56     27.87 o 
 -18   4  21       79.87      108.33     42.82 o 
 -16   4  21      248.27      226.38     43.82 o 
 -14   4  21       62.83       47.31     46.55 o 
 -12   4  21      839.98      653.89     89.68 o 
 -10   4  21      936.30      871.51    102.09 o 
  -8   4  21     1082.17     1159.00    115.83 o 
  -6   4  21      395.81      383.66     80.43 o 
  -4   4  21      171.03      129.52     41.60 o 
  -2   4  21      981.97      935.81    103.42 o 
   0   4  21      402.81      319.20     62.46 o 
   2   4  21      276.32      183.81     23.59 o 
   4   4  21      760.58      760.02     46.00 o 
   6   4  21       57.28       53.23     18.13 o 
   8   4  21      129.59       10.14     39.07 o 
  10   4  21      246.68      348.01     71.01 o 
  12   4  21      419.43      291.46     52.53 o 
  14   4  21      859.79      805.48     81.10 o 
  16   4  21       12.58       27.97     48.13 o 
 -19   5  21      226.15      208.42     84.60 o 
 -17   5  21      279.43      382.34     75.33 o 
 -15   5  21        5.32       19.44     45.17 o 
 -13   5  21      188.20      198.42     52.56 o 
 -11   5  21      158.37        8.71     63.48 o 
  -9   5  21      107.12      187.69     55.83 o 
  -7   5  21       79.04       96.19     52.66 o 
  -5   5  21       70.87       99.07     39.58 o 
  -3   5  21      294.75      304.32     66.03 o 
  -1   5  21       43.45       41.66     33.98 o 
   1   5  21       68.36        5.16     27.94 o 
   3   5  21       55.51        7.60     24.80 o 
   5   5  21      347.41      324.87     41.44 o 
   7   5  21      699.06      516.91    142.97 o 
   9   5  21      239.23      285.12     54.41 o 
  11   5  21       70.19       59.41     30.76 o 
  13   5  21      195.34       99.71     51.63 o 
  15   5  21      219.38      205.67     63.42 o 
 -16   6  21      116.42      305.18     69.48 o 
 -14   6  21        9.00       15.52     63.87 o 
 -12   6  21       37.31        9.84     26.72 o 
 -10   6  21      192.97      356.22     92.94 o 
  -8   6  21       98.40       30.80     63.13 o 
  -6   6  21      992.54     1191.21    134.89 o 
  -4   6  21      463.83      494.92     86.87 o 
  -2   6  21      520.73      455.59     84.47 o 
   0   6  21      169.83      218.13     73.99 o 
   2   6  21       89.06      111.39     47.07 o 
   4   6  21      704.05      800.86    117.64 o 
   6   6  21      182.13      201.12     62.29 o 
   8   6  21       56.06       99.42     41.03 o 
  10   6  21       55.23      102.74     44.95 o 
  12   6  21      675.63      989.49    133.96 o 
 -11   7  21      106.87      103.60     49.65 o 
  -9   7  21      266.03      200.49     62.08 o 
  -7   7  21      244.27      314.37    132.30 o 
  -5   7  21      436.04      475.50     96.24 o 
  -3   7  21       54.31       56.24     69.22 o 
  -1   7  21       25.52       10.53     37.38 o 
   1   7  21      497.82      514.93     96.78 o 
   3   7  21      779.84      708.84    116.26 o 
   5   7  21        5.94       53.37     49.85 o 
   7   7  21       45.25        7.21     31.17 o 
 -24   0  22      522.70      414.80    110.94 o 
 -22   0  22       53.69      102.45     47.98 o 
 -20   0  22      754.09      839.64    138.35 o 
 -18   0  22       80.11       30.54     23.74 o 
 -16   0  22     5682.01     5627.15    227.89 o 
 -14   0  22     6435.52     6952.24    494.29 o 
 -12   0  22     9244.42     9368.11    413.02 o 
 -10   0  22     7176.57     7339.18    220.29 o 
  -8   0  22       36.85       67.97     18.04 o 
  -6   0  22        0.18        9.44      9.30 o 
  -4   0  22      137.19      143.46     24.44 o 
  -2   0  22     3769.98     3923.16    111.51 o 
   0   0  22       51.60       82.44     18.85 o 
   2   0  22      266.56      356.07     41.49 o 
   4   0  22      394.42      391.60     42.78 o 
   6   0  22      117.15       74.47     18.93 o 
   8   0  22    16019.96    15951.79    281.00 o 
  10   0  22    13157.58    12736.43    315.67 o 
  12   0  22     1903.05     1882.55    115.76 o 
  14   0  22        0.44       -4.30     33.46 o 
  16   0  22     1177.48     1061.60    178.54 o 
  18   0  22       82.24       39.05     37.66 o 
  20   0  22      142.93      192.32     88.74 o 
 -23   1  22      147.78      126.22     43.62 o 
 -21   1  22       39.92       19.61     28.01 o 
 -19   1  22     2881.07     3044.25    170.59 o 
 -17   1  22      829.28      876.47     75.55 o 
 -15   1  22       42.37       51.05     25.14 o 
 -13   1  22      752.02      815.32     57.59 o 
 -11   1  22      106.39       92.92     17.53 o 
  -9   1  22      462.13      478.95     36.65 o 
  -7   1  22     1110.11     1212.67     49.88 o 
  -5   1  22      662.60      741.56     43.39 o 
  -3   1  22     4784.78     4888.69     93.68 o 
  -1   1  22      548.33      610.20     32.11 o 
   1   1  22      137.34      110.11     15.48 o 
   3   1  22      815.83      846.02     39.02 o 
   5   1  22      108.62      118.15     19.30 o 
   7   1  22     1283.48     1226.51     56.01 o 
   9   1  22        0.94       10.07     21.43 o 
  11   1  22       24.62        5.05      9.35 o 
  13   1  22      168.84      157.04     34.28 o 
  15   1  22     2225.43     1970.76    169.24 o 
  17   1  22     1491.98     1873.14    174.19 o 
  19   1  22      999.59     1247.80    146.39 o 
 -22   2  22      341.13      377.42     62.37 o 
 -20   2  22      530.61      590.61     67.35 o 
 -18   2  22       11.58       26.96     32.87 o 
 -16   2  22      101.42       96.98     24.61 o 
 -14   2  22      101.54       45.95     18.98 o 
 -12   2  22        0.72      -14.67     14.67 o 
 -10   2  22     2460.45     2533.08     95.45 o 
  -8   2  22      393.00      436.40     33.24 o 
  -6   2  22      592.73      630.84     35.00 o 
  -4   2  22      456.63      362.26     34.27 o 
  -2   2  22     1382.47     1459.49     61.56 o 
   0   2  22      308.87      267.00     24.90 o 
   2   2  22       88.77       96.55     17.73 o 
   4   2  22     3781.34     3821.43    102.91 o 
   6   2  22        0.17       32.42     12.69 o 
   8   2  22      176.85      146.30     25.93 o 
  10   2  22      123.56      125.63     25.17 o 
  12   2  22       21.10       28.85     19.86 o 
  14   2  22        9.81      -16.18     18.10 o 
  16   2  22      106.82       27.15     30.18 o 
  18   2  22       24.46       66.14     42.46 o 
 -21   3  22      158.65      183.30     40.78 o 
 -19   3  22       87.59       97.15     24.52 o 
 -17   3  22     1459.60     1520.78     99.04 o 
 -15   3  22       57.17       47.95     25.17 o 
 -13   3  22      100.78       82.14     18.35 o 
 -11   3  22     2570.93     2500.09     82.04 o 
  -9   3  22     1190.49     1144.43     70.18 o 
  -7   3  22      118.68       82.54     23.82 o 
  -5   3  22     2343.42     2180.60    259.51 o 
  -3   3  22      971.13     1095.19    108.23 o 
  -1   3  22      470.63      498.08     73.74 o 
   1   3  22     1454.46     1394.27    106.03 o 
   3   3  22      558.89      557.45     36.98 o 
   5   3  22    11832.84    11778.80    196.99 o 
   7   3  22     4723.05     4608.21    253.21 o 
   9   3  22      215.93      274.62     43.84 o 
  11   3  22      226.42      193.39     38.15 o 
  13   3  22      119.35      136.73     33.91 o 
  15   3  22      286.08      191.39     56.77 o 
  17   3  22      499.88      455.77    113.37 o 
 -20   4  22       39.35       45.21     29.61 o 
 -18   4  22      306.62      256.39    144.86 o 
 -16   4  22       60.23       35.12     28.15 o 
 -14   4  22        0.13       17.80     27.62 o 
 -12   4  22      926.45      880.06    223.36 o 
 -10   4  22      209.60      183.37     52.17 o 
  -8   4  22        0.20       -9.10     28.24 o 
  -6   4  22       23.45        1.54     24.66 o 
  -4   4  22     2469.77     2399.39    167.88 o 
  -2   4  22       10.04        9.73     24.09 o 
   0   4  22       15.07       21.90     37.46 o 
   2   4  22     1644.93     1450.56    158.94 o 
   4   4  22        5.06       14.04     10.36 o 
   6   4  22     1825.90     1864.99     98.69 o 
   8   4  22      548.91      126.05    302.66 o 
  10   4  22     3215.61     3179.21    207.76 o 
  12   4  22      962.78      930.76     84.78 o 
  14   4  22      194.98       61.14     74.18 o 
  16   4  22       42.35       37.92     24.96 o 
 -17   5  22      129.57      180.48     53.99 o 
 -15   5  22      344.52      268.84     63.86 o 
 -13   5  22      104.10       87.80     67.47 o 
 -11   5  22      754.73      696.00     99.63 o 
  -9   5  22       25.91       64.06     34.56 o 
  -7   5  22      680.04      715.25     99.70 o 
  -5   5  22      930.87     1241.56    328.64 o 
  -3   5  22      389.28      221.47    118.76 o 
  -1   5  22     3410.03     3240.99    211.04 o 
   1   5  22      995.60      917.12    113.78 o 
   3   5  22      706.97      721.93    104.11 o 
   5   5  22        0.08       -8.96     31.22 o 
   7   5  22       98.35       65.55     38.60 o 
   9   5  22       91.43       14.65     40.08 o 
  11   5  22       23.82      -23.19     24.79 o 
  13   5  22     2338.31     2580.58    205.33 o 
 -14   6  22       63.78      -11.59     88.94 o 
 -12   6  22       11.47       19.36     30.64 o 
 -10   6  22       38.68       22.58     27.61 o 
  -8   6  22       16.73       -5.67     35.07 o 
  -6   6  22       15.77       54.88     28.33 o 
  -4   6  22       13.26       36.42     34.72 o 
  -2   6  22      719.98      719.68    107.90 o 
   0   6  22      241.62      106.47    100.45 o 
   2   6  22        5.50       -7.74     27.31 o 
   4   6  22     1046.45     1228.64    190.39 o 
   6   6  22       17.51       -6.53     29.04 o 
   8   6  22        5.38      -11.37     68.29 o 
  10   6  22      120.38      177.03     59.46 o 
  -9   7  22      121.06      160.67     57.87 o 
  -7   7  22      125.25       28.10     82.29 o 
  -5   7  22      318.00      496.17     94.02 o 
  -3   7  22      255.81      387.26     98.47 o 
  -1   7  22        6.15       17.59     31.69 o 
   1   7  22       28.84      -32.50     32.50 o 
   3   7  22        8.02       21.64     32.02 o 
   5   7  22     1914.54     2564.61    221.60 o 
 -23   1  23      305.13      389.40     70.68 o 
 -21   1  23       52.65       42.67     23.41 o 
 -19   1  23     1921.58     2099.65    138.43 o 
 -17   1  23       34.46       -5.73     16.20 o 
 -15   1  23       71.92      103.03     27.77 o 
 -13   1  23     3537.16     3601.77    121.02 o 
 -11   1  23      123.88      139.95     21.93 o 
  -9   1  23     1360.76     1339.61     60.94 o 
  -7   1  23     1559.26     1602.69     58.37 o 
  -5   1  23      374.60      375.00     27.60 o 
  -3   1  23     3496.21     3732.82     84.96 o 
  -1   1  23      869.47      826.40     46.11 o 
   1   1  23      165.77      191.84     22.66 o 
   3   1  23     4418.63     4496.36    105.52 o 
   5   1  23      296.71      298.37     30.62 o 
   7   1  23     1775.00     1750.03     78.46 o 
   9   1  23     1531.18     1511.60     80.46 o 
  11   1  23      773.67      710.93     68.26 o 
  13   1  23       62.55       83.21     25.04 o 
  15   1  23       82.15       55.87     40.01 o 
  17   1  23       94.33       98.93     46.02 o 
  19   1  23       26.25       17.35     37.30 o 
 -22   2  23       14.44       17.03     18.56 o 
 -20   2  23      296.09      331.35     49.89 o 
 -18   2  23     1967.75     1809.27    110.87 o 
 -16   2  23        0.24        2.09     23.17 o 
 -14   2  23     2916.42     2944.72    110.18 o 
 -12   2  23        6.83       12.76     11.27 o 
 -10   2  23        3.24       -8.98      8.98 o 
  -8   2  23     8929.34     8913.99    148.69 o 
  -6   2  23     1035.83     1001.69     44.74 o 
  -4   2  23      942.09      932.06     55.99 o 
  -2   2  23     4302.74     4263.89    109.05 o 
   0   2  23      320.42      284.78     31.77 o 
   2   2  23     1593.07     1654.97     69.90 o 
   4   2  23      381.60      323.96     48.57 o 
   6   2  23       66.78       42.24     12.43 o 
   8   2  23      468.18      383.35     42.30 o 
  10   2  23     1794.97     1796.32     90.79 o 
  12   2  23     2055.53     2195.51    124.36 o 
  14   2  23     1152.82     1123.29     89.37 o 
  16   2  23        8.29       12.65     34.22 o 
  18   2  23      341.81      324.50    121.34 o 
 -21   3  23       42.04       83.49     40.03 o 
 -19   3  23        9.41       -0.63     17.52 o 
 -17   3  23       22.19       15.63     19.39 o 
 -15   3  23        0.17       14.63     14.85 o 
 -13   3  23      150.34      131.87     25.36 o 
 -11   3  23        2.21       -1.30     13.38 o 
  -9   3  23      706.67      674.11     53.50 o 
  -7   3  23      545.88      560.20     84.96 o 
  -5   3  23       15.90       27.99     32.90 o 
  -3   3  23     7522.78     7276.44    274.40 o 
  -1   3  23     1442.08     1451.30    124.86 o 
   1   3  23      321.12      344.31     20.06 o 
   3   3  23     1000.45     1035.89     50.99 o 
   5   3  23       92.85       79.98     22.16 o 
   7   3  23      985.51      932.37     88.65 o 
   9   3  23     2375.38     2212.54    164.09 o 
  11   3  23        1.41       30.65     21.39 o 
  13   3  23       89.15       39.70     23.16 o 
  15   3  23      316.40      306.42     65.90 o 
  17   3  23      212.96      207.04     58.40 o 
 -20   4  23      816.72      857.45    110.17 o 
 -18   4  23      191.94      114.61     40.79 o 
 -16   4  23        7.03      -19.08     28.18 o 
 -14   4  23      180.97      161.35     56.35 o 
 -12   4  23      668.64      586.90     88.23 o 
 -10   4  23       65.15       82.07     31.31 o 
  -8   4  23      396.79      402.74     71.64 o 
  -6   4  23      565.24      472.32     77.05 o 
  -4   4  23       76.22       92.43     38.12 o 
  -2   4  23     1281.67     1339.40    128.87 o 
   0   4  23     1034.63     1268.87    125.77 o 
   2   4  23     3584.47     3446.87    207.05 o 
   4   4  23      107.98       75.43     18.94 o 
   6   4  23      829.56      795.76     70.25 o 
   8   4  23     2286.47      324.04   1184.98 o 
  10   4  23        0.04        9.08     28.84 o 
  12   4  23        5.69       -6.04     32.93 o 
  14   4  23       33.10       20.90     32.60 o 
  16   4  23      624.43      789.45    179.46 o 
 -17   5  23       50.49       60.89     76.38 o 
 -15   5  23       71.97       56.19     83.39 o 
 -13   5  23      134.02       83.99     78.33 o 
 -11   5  23       37.43       82.57     41.82 o 
  -9   5  23        9.92       26.15     79.75 o 
  -7   5  23      131.09      153.55     51.26 o 
  -5   5  23        2.20       26.51     19.88 o 
  -3   5  23        2.66        2.27     27.45 o 
  -1   5  23      360.23      477.88     85.01 o 
   1   5  23       30.54       51.05     31.50 o 
   3   5  23      203.49      209.07     68.39 o 
   5   5  23      680.60      621.05     98.02 o 
   7   5  23      146.37       80.29     40.15 o 
   9   5  23      102.47       71.70     36.12 o 
  11   5  23        0.02        0.05     70.12 o 
  13   5  23        1.92       68.89     32.75 o 
 -14   6  23      194.62       29.68    122.31 o 
 -12   6  23      199.95      143.46     56.05 o 
 -10   6  23       49.89       58.57     38.26 o 
  -8   6  23      987.24     1243.67    212.95 o 
  -6   6  23      167.60      133.61     51.65 o 
  -4   6  23        2.27       22.60     36.51 o 
  -2   6  23       37.66       70.87     36.92 o 
   0   6  23      193.85      226.44     60.12 o 
   2   6  23       30.10      -23.24     34.22 o 
   4   6  23      375.16      395.42     87.06 o 
   6   6  23       42.65       11.27     68.95 o 
   8   6  23       18.76      760.30    161.55 o 
  10   6  23      337.30      382.19     85.88 o 
  -9   7  23       71.25       24.09     57.59 o 
  -7   7  23       51.64      141.86     83.91 o 
  -5   7  23        7.17       -9.59     32.09 o 
  -3   7  23      326.56      387.11     90.11 o 
  -1   7  23      182.98      147.21     51.64 o 
   1   7  23      114.08       62.60     40.65 o 
   3   7  23     1408.83     1334.50    159.00 o 
   5   7  23      178.34      177.62     60.93 o 
 -22   0  24     1050.05     1167.43    170.71 o 
 -20   0  24     1238.12     1132.24    167.80 o 
 -18   0  24      663.45      581.11    109.94 o 
 -16   0  24        0.45       39.92     40.59 o 
 -14   0  24     1182.84     1204.09    104.94 o 
 -12   0  24      920.73      845.05     84.80 o 
 -10   0  24      127.45      138.74     48.33 o 
  -8   0  24      639.30      658.37     55.90 o 
  -6   0  24      147.51      297.75     37.31 o 
  -4   0  24     2347.77     2458.66    102.42 o 
  -2   0  24     5037.14     5014.67    146.86 o 
   0   0  24     2966.98     3037.03    116.90 o 
   2   0  24      260.53      197.96     39.25 o 
   4   0  24      973.24     1056.88     75.05 o 
   6   0  24     2234.69     2444.35    116.10 o 
   8   0  24     1669.25     1674.13     96.22 o 
  10   0  24      654.97      636.25     57.93 o 
  12   0  24      305.27      265.54     47.80 o 
  14   0  24     2694.66     2733.29    282.27 o 
  16   0  24       50.19       93.75     61.58 o 
  18   0  24        1.81      -62.93     62.93 o 
 -23   1  24      211.12      182.71     65.09 o 
 -21   1  24       30.70       66.85     25.16 o 
 -19   1  24      534.28      498.49     59.87 o 
 -17   1  24       38.53       43.91     19.43 o 
 -15   1  24     1151.31     1128.66     82.95 o 
 -13   1  24      638.22      642.66     60.74 o 
 -11   1  24      556.08      609.87     43.56 o 
  -9   1  24       92.40       72.59     15.83 o 
  -7   1  24      741.62      801.71     42.56 o 
  -5   1  24      870.40      895.91     43.68 o 
  -3   1  24      418.69      398.20     29.22 o 
  -1   1  24       99.64       91.28     16.58 o 
   1   1  24     2368.47     2499.59     84.14 o 
   3   1  24     4670.51     4880.66    134.82 o 
   5   1  24     1639.37     1704.30     81.06 o 
   7   1  24      661.82      729.71     44.91 o 
   9   1  24      232.38      268.00     36.73 o 
  11   1  24        3.35       14.89     18.34 o 
  13   1  24     1590.12     1670.43    106.29 o 
  15   1  24     1103.70     1322.52    140.50 o 
  17   1  24      276.05      282.14     74.05 o 
  19   1  24      445.26      374.52    143.29 o 
 -22   2  24      521.85      449.00     76.93 o 
 -20   2  24      104.11      108.08     30.95 o 
 -18   2  24      136.20      189.72     39.41 o 
 -16   2  24        9.58       30.06     21.28 o 
 -14   2  24      573.32      530.51     55.65 o 
 -12   2  24      140.73      155.27     24.19 o 
 -10   2  24     1678.84     1765.36     73.77 o 
  -8   2  24       10.57       10.55      9.46 o 
  -6   2  24     2600.47     2473.27     71.47 o 
  -4   2  24      595.14      650.54     54.20 o 
  -2   2  24       52.46       40.83     14.04 o 
   0   2  24      412.38      473.01     34.99 o 
   2   2  24     2528.15     2565.92     88.89 o 
   4   2  24      699.39      708.08     50.56 o 
   6   2  24        2.48       -2.82     23.20 o 
   8   2  24        3.91       16.84     16.39 o 
  10   2  24      275.38      275.04     45.82 o 
  12   2  24      571.12      606.37     68.29 o 
  14   2  24       82.23      119.95     31.74 o 
  16   2  24        8.77       -2.63     28.07 o 
  18   2  24      667.39      798.79    124.12 o 
 -21   3  24      292.38      371.39     73.70 o 
 -19   3  24     1083.14     1189.26    130.86 o 
 -17   3  24      116.52      135.15     45.02 o 
 -15   3  24      185.72      216.31     35.30 o 
 -13   3  24        8.88       15.15     14.71 o 
 -11   3  24      196.08      161.67     24.43 o 
  -9   3  24     1874.83     1717.67    130.42 o 
  -7   3  24     6134.76     5311.48    368.36 o 
  -5   3  24      115.01      106.46     44.89 o 
  -3   3  24     2327.19     2208.07    404.20 o 
  -1   3  24     1747.17     1624.79    143.66 o 
   1   3  24       52.25       41.52      9.54 o 
   3   3  24     1773.58     1893.22     69.83 o 
   5   3  24     4377.92     3936.85    116.78 o 
   7   3  24     1259.87     1148.63     99.22 o 
   9   3  24     1184.59      829.34    102.25 o 
  11   3  24      814.93      930.58     85.58 o 
  13   3  24        2.55      -13.93     21.28 o 
  15   3  24      138.17      138.24     47.75 o 
  17   3  24      394.64      350.67     78.30 o 
 -20   4  24        8.08       65.36     38.10 o 
 -18   4  24       78.63       92.97     41.44 o 
 -16   4  24       68.89      -12.82     52.06 o 
 -14   4  24      192.71      137.71     42.07 o 
 -12   4  24       84.74       92.94     36.66 o 
 -10   4  24      430.74      340.83     68.07 o 
  -8   4  24        2.44       -3.73     30.37 o 
  -6   4  24      534.08      519.81     83.62 o 
  -4   4  24      932.38      918.54    109.02 o 
  -2   4  24     1967.17     1975.73    189.24 o 
   0   4  24      333.72      372.08    101.76 o 
   2   4  24        5.31       22.90     39.43 o 
   4   4  24     1122.15     1205.30     71.99 o 
   6   4  24      299.46      239.53     45.58 o 
   8   4  24       24.93       25.43     13.39 o 
  10   4  24     2716.99     2736.96    198.13 o 
  12   4  24        2.91       -7.58     29.49 o 
  14   4  24      922.27     1060.10    126.80 o 
 -17   5  24      124.76       79.05     39.24 o 
 -15   5  24      224.33      182.03     55.11 o 
 -13   5  24      577.05      596.14     94.32 o 
 -11   5  24      286.07      264.19     70.20 o 
  -9   5  24       61.48       92.26     40.76 o 
  -7   5  24      256.49      278.64    101.11 o 
  -5   5  24      222.31      193.91     58.48 o 
  -3   5  24      221.98      232.84     64.16 o 
  -1   5  24      101.13      168.64     56.05 o 
   1   5  24      463.95      442.49     81.69 o 
   3   5  24        0.19        8.76     23.50 o 
   5   5  24        0.24      -26.12     27.77 o 
   7   5  24      164.74      192.26     58.79 o 
   9   5  24      796.97      549.95    155.51 o 
  11   5  24      367.43      227.31    119.53 o 
  13   5  24      301.81      396.24    114.38 o 
 -14   6  24      238.81      226.93     69.66 o 
 -12   6  24      260.56      180.55     57.06 o 
 -10   6  24     1436.63     1598.06    162.41 o 
  -8   6  24        8.67        1.28     33.57 o 
  -6   6  24        3.72       -6.45    124.09 o 
  -4   6  24       39.92      -25.57     28.70 o 
  -2   6  24        3.47      -29.43     33.46 o 
   0   6  24      202.63      193.37     56.61 o 
   2   6  24       19.29       50.85     58.05 o 
   4   6  24       20.15      108.83     47.17 o 
   6   6  24      147.50      237.34     67.15 o 
   8   6  24        2.48       -1.74     33.25 o 
  10   6  24       45.03      175.70     71.31 o 
  -7   7  24       14.10       -7.91     21.58 o 
  -5   7  24        3.62      -36.39     36.39 o 
  -3   7  24      536.76      554.49    101.99 o 
  -1   7  24      126.78      109.73     48.71 o 
   1   7  24       99.08      134.14     47.12 o 
   3   7  24      131.56      247.19     73.31 o 
 -23   1  25        1.30      -18.95     20.16 o 
 -21   1  25       57.10       58.75     23.34 o 
 -19   1  25      265.76      285.52     47.94 o 
 -17   1  25        0.37      -20.93     20.93 o 
 -15   1  25      109.73      129.57     48.34 o 
 -13   1  25     1508.60     1416.47     89.66 o 
 -11   1  25      259.66      269.38     29.83 o 
  -9   1  25        6.33       10.33     20.86 o 
  -7   1  25      985.70     1057.83     51.59 o 
  -5   1  25      116.35      132.76     18.21 o 
  -3   1  25      861.61      941.32     44.93 o 
  -1   1  25      127.06      127.78     20.58 o 
   1   1  25      317.23      365.84     29.93 o 
   3   1  25     1791.91     1675.64     81.36 o 
   5   1  25      282.41      272.63     35.10 o 
   7   1  25        4.87       17.62     12.68 o 
   9   1  25      823.26      903.82     65.57 o 
  11   1  25       45.88       31.50     18.59 o 
  13   1  25        8.19       56.02     23.29 o 
  15   1  25      150.63      236.47     63.55 o 
  17   1  25     2166.25     2367.85    201.26 o 
 -22   2  25        8.96       25.33     30.16 o 
 -20   2  25     1216.95     1289.75     98.62 o 
 -18   2  25      728.03      805.78     75.99 o 
 -16   2  25       62.52       34.14     31.10 o 
 -14   2  25      446.76      423.88     60.78 o 
 -12   2  25     1701.90     1735.51     79.78 o 
 -10   2  25     2122.99     2123.98     81.43 o 
  -8   2  25     1198.90     1141.05     54.85 o 
  -6   2  25      264.85      252.52     26.98 o 
  -4   2  25     6842.28     6915.05    169.32 o 
  -2   2  25      754.20      790.61     42.38 o 
   0   2  25     1826.21     1860.30     70.52 o 
   2   2  25      153.83      163.80     24.38 o 
   4   2  25      437.44      442.07     41.61 o 
   6   2  25     2982.99     2950.12    156.27 o 
   8   2  25     1670.75     1482.86    111.01 o 
  10   2  25     2726.69     3046.10    146.92 o 
  12   2  25      113.93       82.87     45.44 o 
  14   2  25      726.40      827.53    160.86 o 
  16   2  25      405.91      461.32     86.60 o 
 -21   3  25      107.33       77.32     43.93 o 
 -19   3  25      140.36      128.22     54.69 o 
 -17   3  25      252.73      251.15     59.68 o 
 -15   3  25       24.18       -8.76     53.18 o 
 -13   3  25     1241.85     1289.97    125.34 o 
 -11   3  25      270.01      210.03     25.29 o 
  -9   3  25     3909.84     3936.02    127.67 o 
  -7   3  25     1595.51     1504.26     54.27 o 
  -5   3  25     3090.57     3471.00    197.51 o 
  -3   3  25     2378.31     2242.79    158.24 o 
  -1   3  25     1496.80     1552.13    133.59 o 
   1   3  25      215.08      194.59     16.72 o 
   3   3  25      508.21      523.44     38.05 o 
   5   3  25       55.50       44.77     15.55 o 
   7   3  25        4.20       -0.86     11.87 o 
   9   3  25      636.68      552.25     85.58 o 
  11   3  25      748.46      778.60     77.22 o 
  13   3  25      200.66      158.43     52.23 o 
  15   3  25        1.32       -0.50     20.01 o 
 -18   4  25      438.11      573.26     92.11 o 
 -16   4  25        6.22      -21.62     62.49 o 
 -14   4  25      231.89      263.63     62.55 o 
 -12   4  25     1183.18     1104.38    122.08 o 
 -10   4  25     1514.49     1345.34    133.91 o 
  -8   4  25     2649.32     2545.75    181.95 o 
  -6   4  25      214.70      236.94     65.83 o 
  -4   4  25     5137.95     4835.82    248.48 o 
  -2   4  25      235.25      246.36     58.99 o 
   0   4  25        9.32       44.02     31.09 o 
   2   4  25        3.80       -3.58     24.52 o 
   4   4  25     2617.41     2344.23     99.36 o 
   6   4  25      257.74      376.60     74.13 o 
   8   4  25       31.45       57.43     33.86 o 
  10   4  25     1297.79     1409.95    388.86 o 
  12   4  25     1428.50     1587.13    403.80 o 
  14   4  25      139.48      137.34     79.17 o 
 -17   5  25       15.92        1.40     29.11 o 
 -15   5  25      430.92      335.46    132.32 o 
 -13   5  25       52.68       71.29     38.02 o 
 -11   5  25        0.54      -36.88     36.88 o 
  -9   5  25       12.89       18.50     24.07 o 
  -7   5  25      120.84      112.50     51.59 o 
  -5   5  25      380.60      439.85     80.29 o 
  -3   5  25      100.97      106.00     61.99 o 
  -1   5  25       21.98        9.07     32.93 o 
   1   5  25      816.49      792.59    110.72 o 
   3   5  25       76.74       40.04     41.94 o 
   5   5  25        4.87        3.95     26.76 o 
   7   5  25      372.44      456.04    130.03 o 
   9   5  25      117.99      154.31     59.12 o 
  11   5  25      327.21      341.43     77.36 o 
 -12   6  25      487.45      558.92    100.43 o 
 -10   6  25      157.51      192.27     58.93 o 
  -8   6  25       31.85       -2.65     63.11 o 
  -6   6  25        0.01      -44.11     48.00 o 
  -4   6  25        6.34      -12.61     75.62 o 
  -2   6  25      765.14      923.46    204.10 o 
   0   6  25       81.40       45.61     34.35 o 
   2   6  25       79.01       48.37     51.66 o 
   4   6  25      145.65      142.58     54.83 o 
   6   6  25      162.23      151.82     50.19 o 
   8   6  25       91.66      152.52     75.76 o 
  -7   7  25       46.97       53.25     49.05 o 
  -5   7  25       15.71       19.09     27.47 o 
  -3   7  25      777.47      921.40    134.84 o 
  -1   7  25      116.76      204.27     62.95 o 
   1   7  25      277.53      365.50     87.18 o 
 -22   0  26       77.78        1.51     22.46 o 
 -20   0  26     2434.63     2506.25    239.90 o 
 -18   0  26      668.01      680.79    120.13 o 
 -16   0  26     1084.07     1077.17    106.43 o 
 -14   0  26      242.43      183.01     42.91 o 
 -12   0  26       88.98      142.60     37.62 o 
 -10   0  26    12668.60    12817.83    718.04 o 
  -8   0  26       32.06       63.66     20.12 o 
  -6   0  26      700.98      727.57     59.44 o 
  -4   0  26     6574.25     7085.02    181.90 o 
  -2   0  26     2465.11     2699.96    112.84 o 
   0   0  26     2680.23     2734.78    116.40 o 
   2   0  26     5281.47     4981.44    196.66 o 
   4   0  26     6127.53     6407.44    190.20 o 
   6   0  26        3.11       -1.41     20.80 o 
   8   0  26     2275.62     2359.41    146.20 o 
  10   0  26      758.23      690.40     80.31 o 
  12   0  26     1301.33     1324.87    107.62 o 
  14   0  26      345.29      325.47    100.21 o 
  16   0  26       67.16      -56.29     56.29 o 
  18   0  26     2923.67     2652.24    316.08 o 
 -21   1  26       59.66       49.30     29.51 o 
 -19   1  26        0.34       -2.03     22.66 o 
 -17   1  26     2216.68     2398.30    128.00 o 
 -15   1  26      378.45      411.02     51.98 o 
 -13   1  26      141.09      124.12     35.26 o 
 -11   1  26      487.78      483.03     40.01 o 
  -9   1  26       19.52       12.77     12.27 o 
  -7   1  26      402.73      482.88     37.02 o 
  -5   1  26     2718.93     2657.45     78.29 o 
  -3   1  26     1879.22     1978.31     66.25 o 
  -1   1  26      864.94      753.74     47.18 o 
   1   1  26      273.19      291.31     35.73 o 
   3   1  26      121.58      185.86     37.60 o 
   5   1  26     3027.93     3158.15    116.80 o 
   7   1  26     2065.65     2205.72    100.60 o 
   9   1  26      130.85       71.83     20.49 o 
  11   1  26       34.82       34.09     21.51 o 
  13   1  26     2153.64     2119.32    123.18 o 
  15   1  26       24.47      -28.89     28.89 o 
  17   1  26      108.06       47.71     58.25 o 
 -22   2  26       73.47      114.20     43.45 o 
 -20   2  26      215.81      146.85     59.38 o 
 -18   2  26        2.24      -20.89     20.89 o 
 -16   2  26       71.41       78.40     24.40 o 
 -14   2  26      347.24      377.99     52.10 o 
 -12   2  26     1039.19      995.39     61.07 o 
 -10   2  26       47.56       63.34     16.12 o 
  -8   2  26       72.08       37.18     11.33 o 
  -6   2  26      188.85      169.86     20.02 o 
  -4   2  26      633.75      646.88     51.47 o 
  -2   2  26      824.52      864.82     73.97 o 
   0   2  26       52.82       45.93     13.34 o 
   2   2  26     1689.31     1828.67     78.22 o 
   4   2  26      111.41       62.35     16.27 o 
   6   2  26       66.81       13.62     16.19 o 
   8   2  26     1500.41     1530.25    103.06 o 
  10   2  26       11.43       24.48     23.83 o 
  12   2  26      180.62      206.49     41.75 o 
  14   2  26     1378.15     1418.98    144.13 o 
  16   2  26       80.09       81.44     45.98 o 
 -19   3  26       59.70       21.44    101.11 o 
 -17   3  26      543.76      655.57     94.84 o 
 -15   3  26      561.36      527.04     83.50 o 
 -13   3  26        5.40       12.75     34.65 o 
 -11   3  26       21.76        3.44     25.22 o 
  -9   3  26      478.69      436.48    149.81 o 
  -7   3  26      390.09      317.11     63.17 o 
  -5   3  26     3207.48     3321.51    195.77 o 
  -3   3  26       19.06        0.96     32.16 o 
  -1   3  26      950.91      989.53    107.59 o 
   1   3  26       47.47       49.13      8.75 o 
   3   3  26      583.54      604.46     40.75 o 
   5   3  26     5480.90     5361.05    169.11 o 
   7   3  26      638.64      593.00    116.17 o 
   9   3  26      441.55      426.21     58.05 o 
  11   3  26        0.24       -9.90     19.69 o 
  13   3  26     1515.86     1659.86    116.48 o 
  15   3  26        1.77       17.75     26.60 o 
 -18   4  26      172.42      148.54     47.15 o 
 -16   4  26       23.89      -37.18     37.18 o 
 -14   4  26      347.27      359.01     73.20 o 
 -12   4  26       37.39       28.52     60.75 o 
 -10   4  26      397.75      493.79     85.23 o 
  -8   4  26     1049.41      968.68    115.48 o 
  -6   4  26       74.09       36.25     23.93 o 
  -4   4  26     2613.83     2494.12    181.89 o 
  -2   4  26       50.42       35.40     28.82 o 
   0   4  26      338.58      194.21     52.93 o 
   2   4  26      460.94      468.02     80.97 o 
   4   4  26       34.16       -1.00     24.22 o 
   6   4  26     1187.73     1278.24    135.64 o 
   8   4  26     1043.97      825.76    112.08 o 
  10   4  26        8.00      -16.95     38.99 o 
  12   4  26      463.83      456.09     86.97 o 
  14   4  26      532.74      511.72    145.93 o 
 -15   5  26       14.34      -21.07     40.02 o 
 -13   5  26        0.00      -18.39     29.98 o 
 -11   5  26       37.99       13.52     25.23 o 
  -9   5  26       83.54       25.68     44.17 o 
  -7   5  26      380.59      300.00     70.89 o 
  -5   5  26      353.01      195.24     57.01 o 
  -3   5  26      147.82       41.14     29.98 o 
  -1   5  26     2406.25     2232.49    271.04 o 
   1   5  26      830.56      914.37    120.23 o 
   3   5  26      241.57      329.02     90.20 o 
   5   5  26      119.04      107.58     42.43 o 
   7   5  26      466.34      444.99    103.59 o 
   9   5  26      826.32      900.79    125.72 o 
  11   5  26        1.49      -41.41     41.41 o 
 -12   6  26      295.27      182.91     55.59 o 
 -10   6  26       33.77       30.63     38.54 o 
  -8   6  26      226.94      245.87     68.52 o 
  -6   6  26      126.63      -13.49     71.21 o 
  -4   6  26       53.29       10.28     36.29 o 
  -2   6  26      193.68      128.22     63.86 o 
   0   6  26       33.81       -6.11     26.59 o 
   2   6  26      367.78      382.29     83.29 o 
   4   6  26      139.93       51.38     34.83 o 
   6   6  26        8.36      -41.14     41.14 o 
   8   6  26      159.55      266.78    107.69 o 
  -3   7  26        0.48       -2.74     23.87 o 
  -1   7  26      709.23      883.32    188.10 o 
 -21   1  27      584.29      539.25     66.98 o 
 -19   1  27      350.95      347.60     52.70 o 
 -17   1  27       33.59       53.03     27.94 o 
 -15   1  27      393.26      425.40     52.97 o 
 -13   1  27       32.67        3.35     12.38 o 
 -11   1  27       23.47       25.84     19.94 o 
  -9   1  27     1458.34     1628.16     94.03 o 
  -7   1  27      709.82      678.48     45.22 o 
  -5   1  27     2261.43     2267.90     80.42 o 
  -3   1  27     1087.72     1141.74     77.12 o 
  -1   1  27       69.09       53.98     30.18 o 
   1   1  27     3349.00     3194.32    112.53 o 
   3   1  27     2421.58     2415.10    100.76 o 
   5   1  27     4990.88     5099.73    150.68 o 
   7   1  27     9738.79    10048.84    218.44 o 
   9   1  27       15.41       12.66     18.21 o 
  11   1  27     2681.96     2524.22    135.98 o 
  13   1  27     1674.60     1702.47    158.18 o 
  15   1  27      565.20      468.79     88.35 o 
  17   1  27        6.02       72.69     48.78 o 
 -20   2  27       17.64       28.50     62.31 o 
 -18   2  27       47.48       36.08     28.08 o 
 -16   2  27      501.88      395.02     51.33 o 
 -14   2  27     1217.37     1202.16    108.43 o 
 -12   2  27      265.33      225.70     35.43 o 
 -10   2  27        0.36       -6.18      9.53 o 
  -8   2  27        0.13       -8.87      8.87 o 
  -6   2  27      280.22      261.18     25.44 o 
  -4   2  27     1132.55     1142.73     69.05 o 
  -2   2  27     2974.11     3146.96     98.48 o 
   0   2  27      823.76      863.29     50.76 o 
   2   2  27     5564.15     5783.05    149.74 o 
   4   2  27      148.42       41.88     35.79 o 
   6   2  27      153.63      182.80     45.06 o 
   8   2  27     6039.64     6389.77    212.29 o 
  10   2  27      422.27      402.80     84.92 o 
  12   2  27       10.42       -0.09     16.03 o 
  14   2  27      357.93      464.32     87.36 o 
  16   2  27       26.79       18.32     88.15 o 
 -19   3  27      361.14      455.11     95.50 o 
 -17   3  27       11.04       21.28     31.73 o 
 -15   3  27      347.78      411.72     76.16 o 
 -13   3  27       58.67       20.82     20.31 o 
 -11   3  27     1480.71     1434.46    133.62 o 
  -9   3  27     1471.51     1265.68    125.08 o 
  -7   3  27     1239.17     1255.12    124.14 o 
  -5   3  27      783.77      822.62    100.66 o 
  -3   3  27      899.89      914.94    121.73 o 
  -1   3  27      336.75      339.80     99.62 o 
   1   3  27        2.71        3.15      8.68 o 
   3   3  27      231.16      171.38     28.69 o 
   5   3  27      105.89       74.39     38.81 o 
   7   3  27       34.15      -16.45     27.09 o 
   9   3  27     1566.48     1494.40    138.00 o 
  11   3  27      114.14      126.07     31.81 o 
  13   3  27      819.97      809.20     81.90 o 
  15   3  27      510.76      471.82    139.92 o 
 -18   4  27        0.15      -17.54     25.74 o 
 -16   4  27       10.13      -33.66     39.13 o 
 -14   4  27      520.59      511.63     87.98 o 
 -12   4  27      453.75      374.35    154.39 o 
 -10   4  27      387.66      257.98     63.80 o 
  -8   4  27      554.98      456.49     93.29 o 
  -6   4  27      327.41      259.12     59.38 o 
  -4   4  27      750.02      541.16     88.62 o 
  -2   4  27      805.54      686.88     98.36 o 
   0   4  27      232.34      104.47     62.74 o 
   2   4  27       26.23       31.38     29.82 o 
   4   4  27      313.85      232.41     59.09 o 
   6   4  27       29.74       49.38     29.01 o 
   8   4  27       75.81       70.32     45.35 o 
  10   4  27       63.06       85.56     72.42 o 
  12   4  27      183.60      104.88     47.10 o 
 -15   5  27       24.00      -21.05     78.51 o 
 -13   5  27        0.16       -4.63     24.68 o 
 -11   5  27      212.52      160.11     56.08 o 
  -9   5  27      237.31      170.11     53.63 o 
  -7   5  27      285.84      320.76     72.61 o 
  -5   5  27      137.49      168.76     58.33 o 
  -3   5  27      293.41      276.22     68.50 o 
  -1   5  27        0.66       24.70     31.93 o 
   1   5  27      103.14      158.96     54.36 o 
   3   5  27      682.04      635.41    103.76 o 
   5   5  27      765.07      879.24    128.99 o 
   7   5  27      639.01      712.63    111.12 o 
   9   5  27      207.58      193.19     88.49 o 
  11   5  27      407.16      337.69     79.30 o 
 -12   6  27      220.09       55.82    156.00 o 
 -10   6  27      114.03      167.90     83.58 o 
  -8   6  27       48.62       82.13     39.75 o 
  -6   6  27        1.13       39.61     94.05 o 
  -4   6  27        9.29       16.29     53.83 o 
  -2   6  27       35.74       40.04     31.97 o 
   0   6  27       54.17       21.50     34.26 o 
   2   6  27      583.72      617.68    106.54 o 
   4   6  27      452.70      434.74     89.29 o 
   6   6  27       52.99      111.92     51.08 o 
 -22   0  28     1232.01     1257.54    178.51 o 
 -20   0  28     1780.41     1841.47    208.45 o 
 -18   0  28      408.65      459.38    100.39 o 
 -16   0  28      185.54      149.03     44.12 o 
 -14   0  28     2020.38     1873.75    137.28 o 
 -12   0  28      266.88      198.48     51.44 o 
 -10   0  28      960.75      971.39     94.05 o 
  -8   0  28       10.84       36.28     40.06 o 
  -6   0  28       41.91       33.32     17.09 o 
  -4   0  28      270.88      249.09     41.71 o 
  -2   0  28    11482.03    11266.16    240.78 o 
   0   0  28     1467.53     1418.37     87.82 o 
   2   0  28    12525.48    12768.29    326.78 o 
   4   0  28     3826.34     3902.24    192.69 o 
   6   0  28       33.05       31.38     25.43 o 
   8   0  28     4391.96     4565.40    266.90 o 
  10   0  28      217.39      222.27     50.00 o 
  12   0  28     2416.05     2360.92    150.77 o 
  14   0  28       32.66       50.34     45.16 o 
  16   0  28     1901.37     2386.11    286.34 o 
 -21   1  28      189.17      131.80     34.15 o 
 -19   1  28      542.88      649.88     71.23 o 
 -17   1  28       23.97       10.70     18.66 o 
 -15   1  28      798.88      825.09     73.64 o 
 -13   1  28     1089.09     1073.35     80.59 o 
 -11   1  28     4775.61     4763.33    128.42 o 
  -9   1  28      432.17      551.04     42.07 o 
  -7   1  28       15.71       -1.03     14.69 o 
  -5   1  28     2564.44     2707.86     89.67 o 
  -3   1  28      723.64      787.00     47.98 o 
  -1   1  28      149.86      144.68     25.06 o 
   1   1  28     2702.98     2760.79    107.22 o 
   3   1  28      190.00      255.09     39.19 o 
   5   1  28     5019.80     5172.13    160.95 o 
   7   1  28     1063.02     1173.33     76.49 o 
   9   1  28       42.32       32.35     18.95 o 
  11   1  28       36.44       84.45     34.43 o 
  13   1  28     1032.62      989.47    123.08 o 
  15   1  28        0.19       -5.98     22.28 o 
 -20   2  28       87.70      133.09     47.28 o 
 -18   2  28        1.42        7.33     29.27 o 
 -16   2  28        2.13       27.31     25.23 o 
 -14   2  28       56.52       66.94     34.18 o 
 -12   2  28      172.79      185.52     34.20 o 
 -10   2  28       95.27       75.85     20.68 o 
  -8   2  28     1172.57      925.93     51.39 o 
  -6   2  28      159.20      123.03     34.28 o 
  -4   2  28     1088.61      977.06     65.96 o 
  -2   2  28      686.45      696.23     70.96 o 
   0   2  28       66.38       46.21     13.94 o 
   2   2  28       23.86       30.49     14.75 o 
   4   2  28      387.32      372.12     48.11 o 
   6   2  28     2908.79     2693.19    187.21 o 
   8   2  28     1376.24     1206.31     94.23 o 
  10   2  28     1332.42     1287.26     99.66 o 
  12   2  28      531.08      511.10     64.47 o 
  14   2  28      531.09      657.53    101.73 o 
 -19   3  28       89.97      132.44     56.86 o 
 -17   3  28        2.25      -11.70     65.05 o 
 -15   3  28      284.80      464.62    146.18 o 
 -13   3  28     1771.75     1619.32    146.21 o 
 -11   3  28      589.00      573.83    200.68 o 
  -9   3  28      767.25      671.53     91.82 o 
  -7   3  28      217.35      307.30     62.37 o 
  -5   3  28        8.12      -46.03     46.03 o 
  -3   3  28       41.09       52.04     34.26 o 
  -1   3  28     2107.69     1994.17    157.57 o 
   1   3  28     1164.95     1054.21    115.60 o 
   3   3  28      617.55      583.48     52.25 o 
   5   3  28      484.83      466.94     52.01 o 
   7   3  28      206.89      211.99     57.71 o 
   9   3  28      699.89      831.24     94.39 o 
  11   3  28       28.22       12.51     21.57 o 
  13   3  28        2.69       33.75     46.64 o 
 -18   4  28       95.45      101.37     43.13 o 
 -16   4  28      940.07     1053.57    126.21 o 
 -14   4  28      165.47      107.26     40.26 o 
 -12   4  28       18.49        4.29     27.48 o 
 -10   4  28        0.49       -9.56     27.29 o 
  -8   4  28      481.77      413.87     79.20 o 
  -6   4  28      184.85      198.80     56.06 o 
  -4   4  28        9.39       21.10     28.77 o 
  -2   4  28      145.27       95.02     38.29 o 
   0   4  28       86.76       71.63     31.52 o 
   2   4  28       80.93      116.62     44.89 o 
   4   4  28        4.28      -25.06     52.20 o 
   6   4  28      411.41      459.97    143.04 o 
   8   4  28      251.92      331.45     73.77 o 
  10   4  28      229.21      294.43     80.33 o 
  12   4  28      335.99      434.66     84.65 o 
 -15   5  28       35.91       45.66     81.23 o 
 -13   5  28       20.09        6.09     28.72 o 
 -11   5  28       64.46      105.39     70.32 o 
  -9   5  28      215.02      270.10     69.81 o 
  -7   5  28      357.61      350.94     77.22 o 
  -5   5  28     1558.66     1587.04    159.11 o 
  -3   5  28        7.23      -29.98     78.15 o 
  -1   5  28      500.90      518.32     91.80 o 
   1   5  28      456.60      487.00     92.03 o 
   3   5  28       40.71      115.41     48.07 o 
   5   5  28        1.91      -10.25     25.62 o 
   7   5  28      710.96      706.82    152.35 o 
   9   5  28      257.62      259.51     71.30 o 
 -10   6  28      198.08      250.69     96.90 o 
  -8   6  28      389.02      395.71     88.74 o 
  -6   6  28      291.93      362.25     84.99 o 
  -4   6  28       42.75      -26.55     55.63 o 
  -2   6  28       11.54      -33.81     33.81 o 
   0   6  28       55.48       63.24     32.98 o 
   2   6  28       17.21      -22.61     62.23 o 
   4   6  28      167.54       45.63    114.98 o 
 -21   1  29     1116.76     1223.18    128.93 o 
 -19   1  29      231.62      251.73     44.06 o 
 -17   1  29      242.47      203.38     38.42 o 
 -15   1  29      137.93      156.92     35.53 o 
 -13   1  29        9.20       29.94     19.10 o 
 -11   1  29      139.25      124.92     27.12 o 
  -9   1  29      382.54      297.78     32.56 o 
  -7   1  29      123.57       89.62     18.96 o 
  -5   1  29      431.03      316.23     38.70 o 
  -3   1  29     3805.68     3841.31    106.90 o 
  -1   1  29     1083.30     1132.31     68.85 o 
   1   1  29      316.95      274.34     35.01 o 
   3   1  29     1378.45     1295.81     86.58 o 
   5   1  29      563.87      640.35     57.46 o 
   7   1  29      212.35      256.84     45.07 o 
   9   1  29       37.85       20.37     18.46 o 
  11   1  29      330.95      327.01     52.98 o 
  13   1  29      424.64      505.75     90.83 o 
  15   1  29       13.28        4.44     19.94 o 
 -20   2  29      171.22       90.62     71.56 o 
 -18   2  29        6.05       87.14     38.67 o 
 -16   2  29      195.76      128.89     45.12 o 
 -14   2  29        9.84        8.28     31.05 o 
 -12   2  29     1384.89     1465.48     87.79 o 
 -10   2  29      163.63      170.66     29.78 o 
  -8   2  29      750.14      628.93     50.86 o 
  -6   2  29      561.47      650.00     56.88 o 
  -4   2  29     3826.96     4286.13    139.76 o 
  -2   2  29      249.56      267.60     27.72 o 
   0   2  29      129.80      143.99     23.70 o 
   2   2  29     1624.07     1662.79    151.51 o 
   4   2  29      349.47      332.19     64.95 o 
   6   2  29      289.70      203.21     63.51 o 
   8   2  29        0.13      -12.03     19.23 o 
  10   2  29       17.56       28.36     24.46 o 
  12   2  29     1090.88     1086.60     94.74 o 
  14   2  29      473.76      630.85     99.54 o 
 -19   3  29        2.17      -29.72     29.72 o 
 -17   3  29        9.65      -10.69     30.46 o 
 -15   3  29       48.44       19.19     50.67 o 
 -13   3  29       16.72       26.41     30.66 o 
 -11   3  29      250.15      213.87     56.76 o 
  -9   3  29      985.24      986.78    221.81 o 
  -7   3  29      424.82      328.99     68.85 o 
  -5   3  29      996.16     1063.05    116.92 o 
  -3   3  29        2.57        3.63     23.81 o 
  -1   3  29      260.67      199.05     52.02 o 
   1   3  29      594.90      534.86     84.72 o 
   3   3  29      121.36      150.01     47.99 o 
   5   3  29      442.07      537.72     87.07 o 
   7   3  29     1537.67     1431.83    162.21 o 
   9   3  29     1196.52     1353.44    140.40 o 
  11   3  29        2.95      -23.73     26.29 o 
  13   3  29       76.61      160.81    102.05 o 
 -16   4  29       56.38        3.67     25.23 o 
 -14   4  29      164.63       94.12     41.98 o 
 -12   4  29       30.65       21.71     26.91 o 
 -10   4  29      403.98      419.46     80.11 o 
  -8   4  29      488.81      552.60     89.98 o 
  -6   4  29      672.23      677.82    134.96 o 
  -4   4  29        0.02      -13.62     26.38 o 
  -2   4  29      842.24      723.10    102.44 o 
   0   4  29      114.36       96.08     37.83 o 
   2   4  29      141.73       77.31     66.71 o 
   4   4  29      211.39      145.26     54.31 o 
   6   4  29       13.42       23.40     29.22 o 
   8   4  29       15.51       22.11     45.35 o 
  10   4  29       31.43       50.91     55.93 o 
  12   4  29     1442.03     1446.60    154.90 o 
 -13   5  29      424.98      439.94     88.02 o 
 -11   5  29        2.52      -12.93     29.05 o 
  -9   5  29     1651.26     1739.48    169.00 o 
  -7   5  29        3.54       -4.49     66.04 o 
  -5   5  29      230.30      247.83     65.50 o 
  -3   5  29      120.64       71.36     43.96 o 
  -1   5  29       16.82       36.42     99.14 o 
   1   5  29       84.64      134.10     55.00 o 
   3   5  29       29.18       58.46     37.51 o 
   5   5  29        8.55       49.45     94.37 o 
   7   5  29        0.60      -55.82     55.82 o 
   9   5  29      258.22      277.57     75.78 o 
  -8   6  29       43.67       17.21     32.84 o 
  -6   6  29      505.19      644.84    110.22 o 
  -4   6  29      745.46     1116.76    142.39 o 
  -2   6  29      207.13      318.35     77.98 o 
   0   6  29        0.10        0.97     32.12 o 
   2   6  29      644.37      647.75    114.97 o 
   4   6  29      394.65      464.60    118.07 o 
 -20   0  30       51.77       73.58     52.30 o 
 -18   0  30      338.64      389.50     89.87 o 
 -16   0  30       13.86       -2.51     33.41 o 
 -14   0  30     1354.62     1340.23    119.25 o 
 -12   0  30      217.43      241.73     73.13 o 
 -10   0  30      262.93      239.22     52.21 o 
  -8   0  30      142.26      164.97     42.39 o 
  -6   0  30      233.00      379.39     51.24 o 
  -4   0  30      319.34      426.68     49.31 o 
  -2   0  30       75.75       62.22     20.95 o 
   0   0  30     8093.93     8378.31    219.50 o 
   2   0  30       52.85       44.54     43.26 o 
   4   0  30     1469.69     1604.59    128.42 o 
   6   0  30     4370.84     4516.38    219.70 o 
   8   0  30        1.23       55.91     29.27 o 
  10   0  30       51.14       38.48     24.08 o 
  12   0  30      447.03      443.58    115.80 o 
  14   0  30      117.66      113.62     66.98 o 
 -19   1  30       87.11       53.64     46.29 o 
 -17   1  30       96.40       91.87     34.54 o 
 -15   1  30      201.77      220.79     39.97 o 
 -13   1  30        7.51       -7.59     17.97 o 
 -11   1  30        0.47       33.55     16.34 o 
  -9   1  30       24.30       48.10     19.28 o 
  -7   1  30     1046.27      947.35     56.21 o 
  -5   1  30      324.97      298.80     33.42 o 
  -3   1  30       10.64       52.71     13.95 o 
  -1   1  30      500.08      502.52     47.49 o 
   1   1  30        2.21       12.99     12.33 o 
   3   1  30      204.84      257.26     35.49 o 
   5   1  30      181.30      136.77     28.62 o 
   7   1  30      141.96      144.42     38.04 o 
   9   1  30      244.28      262.03     46.20 o 
  11   1  30     2507.79     2623.90    181.48 o 
  13   1  30       11.26       22.09     50.80 o 
  15   1  30       53.94       33.69     29.97 o 
 -20   2  30       98.84       62.71     36.77 o 
 -18   2  30      179.18      314.38     67.45 o 
 -16   2  30      336.43      377.57     70.35 o 
 -14   2  30        0.07      -19.19     23.42 o 
 -12   2  30       17.45       42.07     27.65 o 
 -10   2  30        3.50       -1.66     46.52 o 
  -8   2  30     1077.30     1002.18     82.25 o 
  -6   2  30     1605.41     1161.33    116.40 o 
  -4   2  30      940.77      966.75    108.29 o 
  -2   2  30       31.05       19.61     29.88 o 
   0   2  30      140.36      121.58     26.32 o 
   2   2  30       72.33       10.44     15.31 o 
   4   2  30       14.73       26.97     41.15 o 
   6   2  30       24.42       53.45     23.57 o 
   8   2  30      131.40       74.64     25.46 o 
  10   2  30     1002.40     1122.98     95.48 o 
  12   2  30       15.50       44.21     22.95 o 
  14   2  30       36.98      155.04     59.91 o 
 -17   3  30      123.44       72.06    149.97 o 
 -15   3  30       24.02       19.55     29.76 o 
 -13   3  30     1264.26     1146.17    126.05 o 
 -11   3  30      367.64      233.65     57.77 o 
  -9   3  30      519.42      574.99     89.29 o 
  -7   3  30     4563.85     4544.79    245.10 o 
  -5   3  30     2257.72     2084.05    165.27 o 
  -3   3  30      814.89      751.59     99.09 o 
  -1   3  30      242.68      122.03     38.91 o 
   1   3  30      196.14      169.39     50.85 o 
   3   3  30       42.74       87.49     64.11 o 
   5   3  30       33.88       14.70     24.82 o 
   7   3  30      457.62      378.40     76.42 o 
   9   3  30      725.00      691.23    117.04 o 
  11   3  30       15.91       25.70     36.54 o 
  13   3  30       66.80       42.66     49.41 o 
 -16   4  30       33.12        3.21     37.52 o 
 -14   4  30      901.59      760.07    108.12 o 
 -12   4  30      544.02      460.29     87.18 o 
 -10   4  30     1412.05     1664.71    159.24 o 
  -8   4  30      887.85      812.94    110.31 o 
  -6   4  30      920.49      923.67    119.88 o 
  -4   4  30      217.24      285.03     69.30 o 
  -2   4  30      158.88      134.22     45.48 o 
   0   4  30     1627.29     1857.23    167.72 o 
   2   4  30        7.99       42.73     28.96 o 
   4   4  30      815.36      856.21    117.00 o 
   6   4  30     1230.67     1383.51    202.43 o 
   8   4  30      101.99       22.92     56.88 o 
  10   4  30       37.22      156.37     54.39 o 
 -13   5  30      153.97       81.25     53.43 o 
 -11   5  30      525.92      632.60    109.61 o 
  -9   5  30      588.53      490.14    147.15 o 
  -7   5  30      739.79      797.85    115.55 o 
  -5   5  30      212.07      217.83     63.57 o 
  -3   5  30      512.33      446.54    125.49 o 
  -1   5  30      456.87      492.27     91.85 o 
   1   5  30        8.43        2.44     28.23 o 
   3   5  30        4.12       49.27     35.16 o 
   5   5  30        0.00      -34.15     34.15 o 
   7   5  30      327.72      230.37     97.12 o 
  -8   6  30        4.98      -42.09     42.09 o 
  -6   6  30     2095.82     2185.82    460.63 o 
  -4   6  30      186.20      107.09     92.00 o 
  -2   6  30      164.65      121.69     53.82 o 
   0   6  30      104.00       13.21     32.21 o 
   2   6  30     1158.78     1213.80    153.27 o 
 -19   1  31        0.01       10.78     51.38 o 
 -17   1  31       10.29      -17.54     24.26 o 
 -15   1  31      127.59      202.60     38.31 o 
 -13   1  31     1086.11     1056.28     82.96 o 
 -11   1  31      202.55      238.16     35.25 o 
  -9   1  31      192.48      199.11     32.60 o 
  -7   1  31      487.08      478.50     47.13 o 
  -5   1  31     1432.68     1572.39     72.34 o 
  -3   1  31      299.44      256.09     34.23 o 
  -1   1  31      357.25      380.92     41.96 o 
   1   1  31       15.29       33.40     23.37 o 
   3   1  31     1475.18     1559.00    102.30 o 
   5   1  31      320.57      421.87     49.55 o 
   7   1  31     2954.01     2896.22    159.04 o 
   9   1  31       90.84      135.39     33.90 o 
  11   1  31      124.40      189.89     41.70 o 
  13   1  31      145.29       81.10     47.03 o 
 -18   2  31        6.71       29.77     26.75 o 
 -16   2  31      646.96      679.86     96.20 o 
 -14   2  31       25.34       94.04     40.40 o 
 -12   2  31     1369.45     1310.11    128.09 o 
 -10   2  31        1.00      -40.87     57.76 o 
  -8   2  31      711.29      715.14     95.23 o 
  -6   2  31      249.78      332.16     65.61 o 
  -4   2  31     2595.77     2379.96    168.97 o 
  -2   2  31        1.52      -20.04     20.04 o 
   0   2  31      229.30      233.70     49.88 o 
   2   2  31     1031.18     1085.74    117.44 o 
   4   2  31     1152.59     1076.08    167.01 o 
   6   2  31      953.65      907.84     82.24 o 
   8   2  31      365.87      300.36     48.69 o 
  10   2  31      949.85      963.46     89.31 o 
  12   2  31     2883.38     3310.06    301.09 o 
 -17   3  31       67.24       55.54     48.12 o 
 -15   3  31     1008.54     1041.27    123.15 o 
 -13   3  31        0.13      -32.21     32.21 o 
 -11   3  31        8.26      -17.01     27.88 o 
  -9   3  31       33.31       -6.19     21.09 o 
  -7   3  31      737.88      933.96    112.89 o 
  -5   3  31     1060.89     1162.45    126.67 o 
  -3   3  31        8.57       78.68     42.31 o 
  -1   3  31      199.54      187.21     83.60 o 
   1   3  31      754.07      815.09    106.80 o 
   3   3  31        0.85       17.21     57.37 o 
   5   3  31      509.70      467.70    118.77 o 
   7   3  31      225.63      166.02     76.49 o 
   9   3  31       12.35       -2.37     78.41 o 
  11   3  31      199.24      206.51     79.49 o 
 -16   4  31        1.01      -32.34    107.03 o 
 -14   4  31        3.41        6.51     33.58 o 
 -12   4  31      931.06      982.98    142.69 o 
 -10   4  31      222.61      296.09     73.20 o 
  -8   4  31       35.64       19.17     25.51 o 
  -6   4  31     1495.02     1460.91    148.93 o 
  -4   4  31     3594.21     3632.60    235.00 o 
  -2   4  31      335.57      373.28     78.49 o 
   0   4  31      247.24      349.44     76.08 o 
   2   4  31        4.85        1.59     43.77 o 
   4   4  31       14.81       71.75     40.96 o 
   6   4  31      109.02       98.20     63.49 o 
   8   4  31      466.66      613.00    104.05 o 
  10   4  31       49.51        1.81     26.64 o 
 -11   5  31     1375.24     1828.76    178.07 o 
  -9   5  31        0.58       47.67     35.44 o 
  -7   5  31     2955.84     3133.27    231.76 o 
  -5   5  31        7.61      -24.47     33.03 o 
  -3   5  31      767.24      726.84    111.92 o 
  -1   5  31       27.38       34.35     54.90 o 
   1   5  31        2.12       34.44     29.64 o 
   3   5  31       62.24      -19.88     52.18 o 
   5   5  31      283.81      425.07    197.83 o 
  -4   6  31        2.48      106.21     54.74 o 
  -2   6  31      142.93       83.29     45.83 o 
 -18   0  32       62.28      102.52     51.26 o 
 -16   0  32       67.02       24.41     26.08 o 
 -14   0  32      138.27       89.82     64.55 o 
 -12   0  32     1333.56     1219.82    114.53 o 
 -10   0  32      439.74      500.05     72.92 o 
  -8   0  32      860.95      979.14    101.49 o 
  -6   0  32      744.50      761.71     86.71 o 
  -4   0  32       12.83       34.10     32.97 o 
  -2   0  32      861.51     1063.67    103.20 o 
   0   0  32        0.89       67.93     52.35 o 
   2   0  32       63.91       54.77     40.56 o 
   4   0  32        2.39       -8.79     23.00 o 
   6   0  32      153.21      165.79     46.50 o 
   8   0  32     2428.57     2612.29    172.78 o 
  10   0  32      241.35      192.41     47.32 o 
  12   0  32      526.99      202.14     85.12 o 
 -19   1  32      262.24      301.09    101.39 o 
 -17   1  32        9.80       32.05     29.59 o 
 -15   1  32      149.10      112.54     37.25 o 
 -13   1  32      712.27      687.38     68.91 o 
 -11   1  32       24.49       22.93     20.75 o 
  -9   1  32      171.17      140.99     28.52 o 
  -7   1  32        1.68       26.63     19.66 o 
  -5   1  32       70.48      139.24     26.44 o 
  -3   1  32      587.55      703.25     73.78 o 
  -1   1  32      657.05      709.76     72.69 o 
   1   1  32      474.74      567.90     66.90 o 
   3   1  32       82.19      102.32     28.85 o 
   5   1  32     2835.49     3058.79    130.66 o 
   7   1  32      169.63      160.21     39.78 o 
   9   1  32       61.88       30.08     18.20 o 
  11   1  32      809.36      879.05     87.60 o 
  13   1  32       40.82       18.52     69.15 o 
 -18   2  32      146.05      134.31     34.96 o 
 -16   2  32      190.72      298.15     66.15 o 
 -14   2  32       42.83       90.27     40.73 o 
 -12   2  32      263.75      347.77     94.86 o 
 -10   2  32       53.35       33.42     28.09 o 
  -8   2  32      335.50      524.72     83.69 o 
  -6   2  32      291.65      271.61     60.56 o 
  -4   2  32      673.68      729.42    125.85 o 
  -2   2  32        4.50      -16.94     16.94 o 
   0   2  32       63.65       33.60     17.83 o 
   2   2  32       27.87       39.84     20.01 o 
   4   2  32     1180.11     1431.26    192.56 o 
   6   2  32       20.61        3.72     19.74 o 
   8   2  32      109.06       65.60     22.47 o 
  10   2  32      114.09       98.33     35.07 o 
  12   2  32       27.61      -20.33     42.68 o 
 -17   3  32       33.43        6.76     25.70 o 
 -15   3  32        0.16      -15.84     91.14 o 
 -13   3  32      231.02      319.85     70.87 o 
 -11   3  32        8.97       -8.81     24.02 o 
  -9   3  32      463.42      438.32     80.76 o 
  -7   3  32       65.01      125.09     47.59 o 
  -5   3  32      292.90      247.18     98.67 o 
  -3   3  32      145.55       94.58     41.73 o 
  -1   3  32      327.23      274.77     63.43 o 
   1   3  32       51.30       66.92     40.37 o 
   3   3  32      507.73      545.01    110.35 o 
   5   3  32      454.52      521.04    118.99 o 
   7   3  32        0.04       46.52     36.56 o 
   9   3  32       39.44       21.64     29.65 o 
  11   3  32      151.89      178.36     55.00 o 
 -14   4  32      107.91       25.70     54.70 o 
 -12   4  32     2211.50     2480.89    199.75 o 
 -10   4  32      179.47      173.94     54.77 o 
  -8   4  32      643.39      808.67    112.09 o 
  -6   4  32      109.69       58.22     52.33 o 
  -4   4  32     1366.37     1655.75    162.29 o 
  -2   4  32      386.69      428.37     83.05 o 
   0   4  32      729.96      696.79    116.75 o 
   2   4  32       21.74       30.51     28.24 o 
   4   4  32       33.54      116.53     48.78 o 
   6   4  32       63.91       83.65     59.03 o 
   8   4  32        0.39       32.73     30.96 o 
 -11   5  32      431.93      472.16     94.64 o 
  -9   5  32        4.15       -2.23     65.85 o 
  -7   5  32      357.69      428.46    103.46 o 
  -5   5  32        1.83       32.07     34.65 o 
  -3   5  32        0.73       35.25     28.55 o 
  -1   5  32      410.81      513.84    104.75 o 
   1   5  32       68.30       77.01     53.70 o 
   3   5  32       16.32        8.94     25.34 o 
   5   5  32       48.19       51.61     42.94 o 
 -17   1  33       13.49      -10.05     23.95 o 
 -15   1  33      285.19      337.57    137.87 o 
 -13   1  33     1251.25     1499.69    137.18 o 
 -11   1  33        5.16        4.76     22.13 o 
  -9   1  33       12.10       34.02     21.74 o 
  -7   1  33       64.55       30.46     19.55 o 
  -5   1  33     2136.48     2129.88    101.18 o 
  -3   1  33     1938.76     1977.89    124.08 o 
  -1   1  33       60.04       41.35     23.49 o 
   1   1  33      360.50      358.10     43.95 o 
   3   1  33      267.21      352.66     51.50 o 
   5   1  33        1.54        9.90     16.36 o 
   7   1  33       10.25        3.14     21.99 o 
   9   1  33       25.65       -5.78     20.19 o 
  11   1  33       16.65       34.79     29.26 o 
 -18   2  33        0.95      -10.25     53.71 o 
 -16   2  33      884.48      801.37    108.07 o 
 -14   2  33      187.25      112.48     44.43 o 
 -12   2  33      212.28      259.59    113.91 o 
 -10   2  33      905.22      744.38     98.10 o 
  -8   2  33     1083.46     1141.27    122.62 o 
  -6   2  33       53.81       92.03     40.74 o 
  -4   2  33      913.47      879.73    106.70 o 
  -2   2  33       35.94       13.63     21.02 o 
   0   2  33      167.51      146.13     51.10 o 
   2   2  33      154.36      137.59     58.00 o 
   4   2  33     4864.57     4664.02    345.26 o 
   6   2  33        2.90       -3.33     51.57 o 
   8   2  33      246.58      225.00     57.82 o 
  10   2  33      373.36      908.80    531.22 o 
 -15   3  33        0.06      -25.95     99.72 o 
 -13   3  33      122.52      156.98     52.94 o 
 -11   3  33       10.96      -29.00     29.63 o 
  -9   3  33        3.11       71.72     37.33 o 
  -7   3  33       96.96       97.96     39.66 o 
  -5   3  33      300.12      261.76     62.38 o 
  -3   3  33       48.17       68.14     38.16 o 
  -1   3  33      964.61     1090.82    127.16 o 
   1   3  33      112.68      143.31     51.23 o 
   3   3  33        7.71      -21.28     30.49 o 
   5   3  33        0.17      -60.95     60.95 o 
   7   3  33        4.98      -26.45     58.50 o 
   9   3  33       19.54      -17.50     27.08 o 
 -14   4  33       16.21       -1.77     35.15 o 
 -12   4  33      340.60      278.84     68.51 o 
 -10   4  33       18.78      -37.87     37.87 o 
  -8   4  33      259.92      288.15     67.37 o 
  -6   4  33      577.88      620.76    100.85 o 
  -4   4  33       52.47       84.64     40.81 o 
  -2   4  33       10.42       51.14     38.41 o 
   0   4  33       48.02      172.45     56.92 o 
   2   4  33      155.27      277.36     69.41 o 
   4   4  33        4.80        1.18     41.21 o 
   6   4  33       89.99      113.82     72.08 o 
   8   4  33      321.51      394.32     84.56 o 
  -9   5  33     2373.27     2694.43    232.50 o 
  -7   5  33      458.47      382.52     84.31 o 
  -5   5  33        1.23        8.56     37.44 o 
  -3   5  33       30.79       49.41     38.12 o 
  -1   5  33      138.96       81.43     44.01 o 
   1   5  33      421.47      519.50    101.70 o 
   3   5  33       70.93       32.91     37.11 o 
 -16   0  34        9.14        3.41     46.36 o 
 -14   0  34     1666.26     1809.80    144.91 o 
 -12   0  34      310.78      396.03     69.30 o 
 -10   0  34      828.28      999.40    104.46 o 
  -8   0  34        5.01       39.70     25.72 o 
  -6   0  34       21.68       66.30     40.57 o 
  -4   0  34      187.89      196.05     47.77 o 
  -2   0  34      675.23      579.97     97.74 o 
   0   0  34        5.62       64.52     55.74 o 
   2   0  34     2909.30     3230.68    243.06 o 
   4   0  34      471.84      500.97     77.26 o 
   6   0  34        0.39        6.34     34.69 o 
   8   0  34        0.02       22.79     25.58 o 
  10   0  34      196.81      187.84     87.94 o 
  12   0  34      184.69      116.51     68.85 o 
 -17   1  34       45.63      -31.62     31.62 o 
 -15   1  34      774.75      668.60     95.29 o 
 -13   1  34       32.00       61.87     35.45 o 
 -11   1  34      443.40      470.33     65.50 o 
  -9   1  34       64.41      -31.65     31.65 o 
  -7   1  34       19.87       27.63     17.24 o 
  -5   1  34        0.24       18.10     15.45 o 
  -3   1  34      228.52      236.33     44.76 o 
  -1   1  34      132.65      151.58     38.36 o 
   1   1  34       90.72       79.81     22.82 o 
   3   1  34     1846.23     1923.44    119.79 o 
   5   1  34        4.40       24.23     18.08 o 
   7   1  34       12.94       -4.28     29.99 o 
   9   1  34      228.67      180.19     52.52 o 
  11   1  34      263.60      189.38     56.43 o 
 -16   2  34      441.57      472.31     84.95 o 
 -14   2  34       37.31       62.09     77.12 o 
 -12   2  34      208.92      177.29     65.01 o 
 -10   2  34       12.30      -23.25     83.49 o 
  -8   2  34      295.81      364.81     72.06 o 
  -6   2  34        0.82      -44.11     44.11 o 
  -4   2  34      722.56      723.08     99.19 o 
  -2   2  34      579.97      584.28     88.04 o 
   0   2  34      158.17      168.77     84.95 o 
   2   2  34        3.36       -4.87     28.98 o 
   4   2  34      328.06      274.16     88.94 o 
   6   2  34       53.02       40.81     25.82 o 
   8   2  34       81.82       40.87     50.89 o 
  10   2  34      462.03      597.79     94.82 o 
 -15   3  34       12.39      -43.32     55.83 o 
 -13   3  34        0.95      -25.29     31.57 o 
 -11   3  34       60.37        0.78     33.89 o 
  -9   3  34       21.00       26.51     36.82 o 
  -7   3  34       23.80       19.08     95.18 o 
  -5   3  34      130.31      188.23     54.41 o 
  -3   3  34       32.85      -34.38     34.38 o 
  -1   3  34       99.71       57.56     61.31 o 
   1   3  34       51.69       23.64     37.45 o 
   3   3  34      409.74      391.15     77.16 o 
   5   3  34      203.77      204.64     76.74 o 
   7   3  34       62.36        7.88     58.69 o 
   9   3  34      458.93      473.11     88.01 o 
 -12   4  34      333.45      446.54     88.26 o 
 -10   4  34       55.95       43.53     42.35 o 
  -8   4  34       60.46       59.17     49.32 o 
  -6   4  34      419.98      587.20     99.86 o 
  -4   4  34        1.61       10.90     56.12 o 
  -2   4  34       17.76      -37.10     91.93 o 
   0   4  34       18.22       38.83     83.86 o 
   2   4  34      814.13      830.09    121.05 o 
   4   4  34       17.60      114.10     66.47 o 
   6   4  34       52.14       85.14     59.68 o 
  -7   5  34       32.72        7.89     52.59 o 
  -5   5  34      432.39      599.60    105.55 o 
  -3   5  34       89.08       82.25     45.06 o 
  -1   5  34        0.36       -9.67     36.12 o 
   1   5  34       69.11       45.21     82.28 o 
 -17   1  35       15.97      -18.89     30.60 o 
 -15   1  35      732.15      668.33     98.01 o 
 -13   1  35      163.19      204.45     53.48 o 
 -11   1  35     1080.49     1042.77    116.76 o 
  -9   1  35       62.32       26.99     20.11 o 
  -7   1  35      206.53      241.25     49.46 o 
  -5   1  35       32.22       29.38     20.37 o 
  -3   1  35        1.00       33.25     23.43 o 
  -1   1  35      136.17      130.57     31.96 o 
   1   1  35       51.55       67.15     29.10 o 
   3   1  35      709.55      814.02     80.02 o 
   5   1  35      443.37      339.44     54.30 o 
   7   1  35        2.48       34.05     26.42 o 
   9   1  35      110.07      129.78     36.94 o 
 -16   2  35       65.19      140.38     49.47 o 
 -14   2  35      139.69       59.39     37.53 o 
 -12   2  35      111.44       77.70     33.78 o 
 -10   2  35      181.58      156.37     49.02 o 
  -8   2  35     1393.73     1299.46    134.42 o 
  -6   2  35       49.58       52.69     73.64 o 
  -4   2  35      168.70      151.67     47.82 o 
  -2   2  35        7.86       39.38     32.17 o 
   0   2  35      526.11      516.58     85.87 o 
   2   2  35       45.55       -2.57     37.87 o 
   4   2  35     1232.38     1083.50    173.85 o 
   6   2  35      746.22      721.43    105.02 o 
   8   2  35      168.46      147.17     50.55 o 
 -13   3  35       25.00       37.48     42.15 o 
 -11   3  35      415.99      458.71     86.68 o 
  -9   3  35      105.19       76.61     34.90 o 
  -7   3  35       17.87      -13.59     42.75 o 
  -5   3  35      795.33      752.45    108.83 o 
  -3   3  35       86.15       99.57     39.19 o 
  -1   3  35       14.57       16.18     30.63 o 
   1   3  35      393.55      460.69     86.12 o 
   3   3  35      558.26      523.95     93.82 o 
   5   3  35       56.08       24.94     35.83 o 
   7   3  35       65.75       82.01     92.72 o 
 -10   4  35        5.13      -27.94     39.39 o 
  -8   4  35       43.35       18.94     30.47 o 
  -6   4  35      858.51      968.22    127.90 o 
  -4   4  35        1.65       50.30     37.77 o 
  -2   4  35      153.23      112.32     50.74 o 
   0   4  35       39.37        0.85     56.02 o 
   2   4  35        1.25       33.44     33.75 o 
   4   4  35      297.27      327.74     75.21 o 
 -16   0  36       53.13      -63.60     63.60 o 
 -14   0  36       91.73      145.01     72.89 o 
 -12   0  36      156.65       96.20     42.20 o 
 -10   0  36      382.90      349.22     64.75 o 
  -8   0  36      232.33      182.11     60.71 o 
  -6   0  36       75.80       49.89     28.01 o 
  -4   0  36        0.00        8.28     22.31 o 
  -2   0  36      243.66      313.37     62.85 o 
   0   0  36      915.04     1055.89    166.62 o 
   2   0  36      180.50      260.73     60.77 o 
   4   0  36       19.17       34.21     32.66 o 
   6   0  36      682.92      645.27     91.98 o 
   8   0  36      118.42       38.01     62.36 o 
  10   0  36     1475.30     1415.15    216.68 o 
 -15   1  36        2.98       -6.73     25.41 o 
 -13   1  36       31.53       32.05     40.99 o 
 -11   1  36      102.00      112.28     50.72 o 
  -9   1  36        0.32       -7.86     25.46 o 
  -7   1  36     1628.36     1627.59    119.27 o 
  -5   1  36      168.92      241.42     48.53 o 
  -3   1  36       15.22       50.93     29.34 o 
  -1   1  36      456.51      530.35     56.62 o 
   1   1  36       57.21       43.07     28.35 o 
   3   1  36      590.09      626.32     63.60 o 
   5   1  36      417.64      431.75     63.34 o 
   7   1  36      194.98      236.22     46.42 o 
   9   1  36      161.32      128.74     49.78 o 
 -14   2  36      252.17      220.54     56.29 o 
 -12   2  36       72.23       77.49     35.83 o 
 -10   2  36      279.49      208.15     57.42 o 
  -8   2  36      128.52      130.41     49.03 o 
  -6   2  36       35.41        6.73     22.15 o 
  -4   2  36        2.35       10.10     23.30 o 
  -2   2  36      361.87      358.65     71.82 o 
   0   2  36       69.03        3.83     30.22 o 
   2   2  36       70.50      103.19     41.01 o 
   4   2  36       34.50      111.35     64.72 o 
   6   2  36        5.32       -2.33     28.00 o 
   8   2  36      436.65      417.71     96.61 o 
 -13   3  36      302.52      278.27     68.72 o 
 -11   3  36      102.27       69.35     39.92 o 
  -9   3  36        3.20      -14.69     63.11 o 
  -7   3  36       49.76       29.18     27.35 o 
  -5   3  36       68.62       75.61    147.90 o 
  -3   3  36      215.94      158.11     82.48 o 
  -1   3  36      218.97      130.32     44.85 o 
   1   3  36        0.22      -41.56     41.56 o 
   3   3  36      781.25      873.22    119.07 o 
   5   3  36      430.65      444.51    119.90 o 
  -8   4  36       43.35       57.98     59.43 o 
  -6   4  36       68.41        8.81     92.03 o 
  -4   4  36      132.17      240.28     63.24 o 
  -2   4  36      187.39      280.98     70.20 o 
   0   4  36        9.30        0.67     37.33 o 
   2   4  36      223.54      329.24     78.33 o 
 -15   1  37     1410.94     1548.66    148.33 o 
 -13   1  37        3.37       34.53     31.81 o 
 -11   1  37       73.41      158.18     98.81 o 
  -9   1  37      279.35      278.89     56.06 o 
  -7   1  37     1054.91     1280.94    108.27 o 
  -5   1  37        0.68       -6.99     22.52 o 
  -3   1  37       25.28       -8.17     20.20 o 
  -1   1  37      452.52      524.05     85.38 o 
   1   1  37       59.24      104.86     45.19 o 
   3   1  37      193.31      210.21     66.89 o 
   5   1  37      335.42      230.75     59.44 o 
   7   1  37      123.01       69.18     78.17 o 
 -14   2  37       88.71      178.04     55.22 o 
 -12   2  37       16.08      -22.48     23.76 o 
 -10   2  37      277.28      267.28     62.88 o 
  -8   2  37      634.89      742.93    104.96 o 
  -6   2  37      583.49      546.87     90.45 o 
  -4   2  37       76.29       43.95     30.92 o 
  -2   2  37        1.68        2.84     25.90 o 
   0   2  37       24.76      -15.81     24.23 o 
   2   2  37       38.53       -9.01     45.87 o 
   4   2  37      425.06      431.84    121.63 o 
   6   2  37     1280.48     1138.72    173.69 o 
 -11   3  37      120.32       42.54     30.08 o 
  -9   3  37       34.46      -30.82     30.82 o 
  -7   3  37      488.76      380.24     98.99 o 
  -5   3  37       25.06       13.73     25.68 o 
  -3   3  37      267.87      271.11     77.19 o 
  -1   3  37      232.40      133.07     51.49 o 
   1   3  37      386.69      456.97     89.92 o 
   3   3  37      349.85      384.03     82.30 o 
   5   3  37      109.41      138.28     53.68 o 
  -6   4  37      141.43      167.51     58.61 o 
  -4   4  37      136.87       80.80     45.43 o 
  -2   4  37       10.52       35.59     35.82 o 
   0   4  37        0.37      -53.46     53.46 o 
 -14   0  38      298.74      327.30    105.44 o 
 -12   0  38      980.75     1304.15    206.65 o 
 -10   0  38        2.03       79.12     54.10 o 
  -8   0  38        4.53       63.05     58.06 o 
  -6   0  38     1302.27     1410.75    204.95 o 
  -4   0  38      882.76      915.10    104.16 o 
  -2   0  38       27.39       94.48     58.73 o 
   0   0  38       76.46       71.48     57.23 o 
   2   0  38     2394.92     2790.78    193.18 o 
   4   0  38       49.71      109.00     44.05 o 
   6   0  38        8.80       56.02     47.94 o 
 -13   1  38      595.04      742.24    164.76 o 
 -11   1  38      201.02      223.99     60.91 o 
  -9   1  38       17.91      -30.46     45.04 o 
  -7   1  38     2337.30     2535.96    152.81 o 
  -5   1  38       69.45       60.86     26.31 o 
  -3   1  38       11.22        7.54     22.51 o 
  -1   1  38        6.10      -16.73     24.93 o 
   1   1  38      233.42      296.86     69.67 o 
   3   1  38       68.32      116.51     49.19 o 
   5   1  38      236.03      161.61     52.59 o 
   7   1  38      109.46      190.27     60.11 o 
 -12   2  38      343.81      316.76     71.61 o 
 -10   2  38        3.41       15.11     23.91 o 
  -8   2  38      135.85      139.94     61.62 o 
  -6   2  38      259.74      193.68     76.67 o 
  -4   2  38        0.04       27.06     28.63 o 
  -2   2  38      212.61      241.75     60.43 o 
   0   2  38      393.85      379.51     78.23 o 
   2   2  38       26.84      -51.80     51.98 o 
   4   2  38       40.73       48.91     66.82 o 
  -9   3  38       12.10       16.81     26.70 o 
  -7   3  38      511.77      784.45    116.89 o 
  -5   3  38        1.14      -35.83     35.83 o 
  -3   3  38       41.92        6.76     72.75 o 
  -1   3  38      151.07      137.53     51.23 o 
   1   3  38      139.91       91.22     49.20 o 
   3   3  38        0.40      -48.07     54.38 o 
 -11   1  39      166.68      204.64     57.65 o 
  -9   1  39       47.30       45.26     44.32 o 
  -7   1  39        0.86        3.64     46.71 o 
  -5   1  39        1.20      -26.37     26.37 o 
  -3   1  39       25.74       19.22     19.69 o 
  -1   1  39        0.16       -0.39     25.14 o 
   1   1  39      366.96      433.82     83.41 o 
   3   1  39      111.35      115.57     49.02 o 
   5   1  39      950.97      920.38    205.87 o 
 -10   2  39      203.40      134.56    104.88 o 
  -8   2  39       72.73      147.52     52.51 o 
  -6   2  39     1238.09     1514.38    152.32 o 
  -4   2  39       55.59       67.20     43.17 o 
  -2   2  39       24.62       38.93     32.49 o 
   0   2  39      117.60       69.35     52.01 o 
   2   2  39      293.03      280.47    100.47 o 
   4   2  39       93.29       45.77     49.02 o 
  -7   3  39       95.30      -10.89     70.09 o 
  -5   3  39      177.69      123.48     62.88 o 
  -3   3  39        8.61       26.56     38.72 o 
  -1   3  39        7.10       19.32     29.78 o 
 -10   0  40        0.26      -33.34     57.84 o 
  -8   0  40      130.24      314.27    104.96 o 
  -6   0  40      124.57      204.62     92.78 o 
  -4   0  40      616.62      717.03    147.55 o 
  -2   0  40     2345.11     2136.45    254.82 o 
   0   0  40      495.67      363.15    106.05 o 
   2   0  40       61.65       74.73     42.20 o 
   4   0  40      145.95       82.87     58.04 o 
 -11   1  40        7.49       90.64     61.39 o 
  -9   1  40       12.75       31.57     50.95 o 
  -7   1  40      159.36      164.82     82.14 o 
  -5   1  40        7.81       17.60     30.51 o 
  -3   1  40        0.02       36.37     45.35 o 
  -1   1  40      106.71      136.41     50.88 o 
   1   1  40      115.40      146.56     77.65 o 
   3   1  40      113.65       89.31     43.52 o 
  -8   2  40      739.81      829.73    115.88 o 
  -6   2  40        3.63       15.95     89.12 o 
  -4   2  40       97.33      -10.17     27.87 o 
  -2   2  40       36.44       11.34     70.78 o 
   0   2  40        3.13       11.67     38.77 o 
  -7   1  41      198.47      171.46     80.36 o 
  -5   1  41      137.61       64.75     55.02 o 
  -3   1  41      185.75      176.64     81.13 o 
  -1   1  41        1.46       15.99     42.27 o 
                                                 
